# Supplementary material for: π-Hole bonding in a new co-crystal hydrate of gallic acid and pyrazine: static and dynamic charge density analysis
Source: Acta Crystallogr B Struct Sci Cryst Eng Mater. 2022 Mar 23;78(Pt 2):231–46. doi: 10.1107/S2052520622001457 (PMC9004022; doi:10.1107/S2052520622001457)
Supplement: Supplementary file 1 [file b-78-00231-sup1.cif]

data_I
#==============================================================================

# PROCESSING SUMMARY (IUCr Office Use Only)

_journal_date_recd_electronic      2021-10-02
_journal_date_to_coeditor         ?
_journal_date_from_coeditor       ?
_journal_date_accepted     2022-02-07
_journal_date_printers_first      ?
_journal_date_printers_final      ?
_journal_date_proofs_out          ?
_journal_date_proofs_in           ?
_journal_coeditor_name            ?
_journal_coeditor_code      PX5047SUP1
_journal_coeditor_notes
; ?
;
_journal_paper_category      FA
_journal_techeditor_code      B220145
_iucr_compatibility_tag          ACTA95
_journal_techeditor_notes  
;
;
_journal_coden_ASTM               ?
_journal_name_full                ?
_journal_year                     ?
_journal_volume                   ?
_journal_issue                    ?
_journal_page_first               ?
_journal_page_last                ?
_journal_suppl_publ_number        ?
_journal_suppl_publ_pages         ?

#==============================================================================

_publ_contact_author
;
Dr. Christian Jelsch
Director of Research CNRS
CRM2   University of Lorraine
Nancy 54000 France
;
_publ_contact_author_email 'christian.jelsch@univ-lorraine.fr'
_publ_contact_author_phone '+03 72 74 56 57'
_publ_requested_journal 'Acta Cryst. B'
_publ_section_title
;
pi-hole bonding in a new co-crystal hydrate of gallic acid and pyrazine: 
static and dynamic charge density analysis
;
loop_
_publ_author_name
_publ_author_address
'Pal, Rumpa'
;
Department of Physics, Faculty of Pure and Applied Sciences,
University of Tsukuba 
1-1-1,Tennodai, Tsukuba, Ibaraki, 305-8571, JAPAN
;
'Christian, Jelsch'
;
Director of Research CNRS
CRM2   University of Lorraine
Nancy 54000 France
;
'Momma, Koichi'
;
National Museum of Nature and Science
4-1-1 Amakubo, Tsukuba, Ibaraki 305-0005, Japan
;
'Grabowsky, Simon'
;
University of Bern
Department of Chemistry, Biochemistry and Pharmaceutical Sciences
Freiestrasse 3
CH - 3012 Bern
Switzerland
;     
_audit_creation_method             'MoPro v21.06'    
_chemical_name_systematic            ? 
_chemical_name_common                ? 
_chemical_formula_moiety  "4(C7 H6 O5), (C4 H4 N2), 4(H2 O)"
#"2(C7 H6 O5), 0.5(C4 H4 N2), 2(H2 O)"
# 'C16 H18 N O12'
_chemical_formula_sum      'C32 H36 N2 O24' # 'C16 H18 N O12'
_chemical_formula_weight         832.60   
# 416.298
_chemical_absolute_configuration     '.'

_symmetry_cell_setting               triclinic    
_space_group_name_H-M_alt         'P -1'
_space_group_name_Hall            '-P 1'

loop_
_atom_type_symbol                      
_atom_type_description                 
_atom_type_scat_dispersion_real        
_atom_type_scat_dispersion_imag        
_atom_type_scat_source                 
 'C' 'C'    0.0033   0.0016
'Su & Coppens. Acta. Cryst. (1997) A53, 749-762. '
 'H' 'H'    0.0000   0.0000
'Su & Coppens. Acta. Cryst. (1997) A53, 749-762. ' 
 'N' 'N'    0.0061   0.0033
'Su & Coppens. Acta. Cryst. (1997) A53, 749-762. '   
 'O' 'O'    0.0106   0.0060
'Su & Coppens. Acta. Cryst. (1997) A53, 749-762. '   

loop_
_symmetry_equiv_pos_as_xyz           
  ' x , y , z '        
  ' -x , -y , -z '      
_cell_length_a                 7.7242(8)          
_cell_length_b                 9.00420(10)        
_cell_length_c                 13.37690(10)       
_cell_angle_alpha              92.440(4)          
_cell_angle_beta               96.223(4)          
_cell_angle_gamma              112.469(3)         
_cell_volume                   851.09(9)           
_cell_formula_units_Z              1  #1 #2
_cell_measurement_temperature     100(2)
_cell_measurement_reflns_used     9991
_cell_measurement_theta_min       19.86
_cell_measurement_theta_max       68.95
_exptl_crystal_description        block
_exptl_crystal_colour             colourless
_exptl_crystal_size_max           0.250
_exptl_crystal_size_mid           0.150
_exptl_crystal_size_min           0.130 
_exptl_crystal_density_meas          ? 
_exptl_crystal_density_diffrn       1.625
_exptl_crystal_density_method       'not measured' 
_exptl_crystal_F_000                 434
_exptl_absorpt_process_details       
;   
SADABS-2016/2 - Bruker AXS area detector scaling and absorption correction 
Reference: Krause, L., Herbst-Irmer, R., Sheldrick G.M. & Stalke D.,
 J. Appl. Cryst. 48 (2015) 3-10.
; 
_exptl_absorpt_coefficient_mu      0.142  
_exptl_absorpt_correction_type    numerical
_exptl_absorpt_correction_T_min   0.98473
_exptl_absorpt_correction_T_max   0.99295 
_exptl_special_details               
;
?
;
_diffrn_ambient_temperature          100(2)  
_diffrn_radiation_wavelength        0.71073
_diffrn_radiation_type              MoK\a 
_diffrn_radiation_source          'fine-focus sealed tube' 
_reflns_Friedel_coverage          ? 
_reflns_Friedel_fraction_full     ? 
_reflns_Friedel_fraction_max      ? 
_diffrn_radiation_monochromator      ? 
_diffrn_measurement_device_type      'Bruker APEX-II CCD' 
_diffrn_measurement_method           ? 
_diffrn_detector_area_resol_mean     ? 
_diffrn_standards_number             ? 
_diffrn_standards_interval_count     ? 
_diffrn_standards_interval_time      ? 
_diffrn_standards_decay_%            ? 
_diffrn_reflns_number               14250
_diffrn_reflns_av_R_equivalents      0.0407 
_diffrn_reflns_av_sigmaI/netI        0.02127
_diffrn_reflns_limit_h_min         -15
_diffrn_reflns_limit_h_max          15
_diffrn_reflns_limit_k_min         -17
_diffrn_reflns_limit_k_max          17
_diffrn_reflns_limit_l_min           0
_diffrn_reflns_limit_l_max          26
_diffrn_reflns_theta_min            2.46
_diffrn_reflns_theta_max           45.33
_reflns_number_total                 13688
_reflns_number_gt                    11776
_reflns_threshold_expression        'I > 2 \s(I)' 
_computing_data_collection           ? 
_computing_cell_refinement           ? 
_computing_data_reduction            ? 
_computing_structure_solution        ? 
_computing_structure_refinement      'MoPro (J. Appl. Cryst. 2005, 38, 38-54)'
_computing_molecular_graphics        ? 
_computing_publication_material      ? 
_iucr_refine_instructions_details  
; 
 MoPro v21.06 29/09/2021 09:48:04
 molecular file: C:\gallic_acid_cocrystal_paper\MEM_momma\Gallic_acid\Multipol
e_model\Expt_model_MoPro\MoPro\after_shade\checkcif\gallic_pyrazine_100k_0m_a_18.par
 reflections hkl file : C:\gallic_acid_cocrystal_paper\MEM_momma\Gallic_acid\M
ultipole_model\Expt_model_MoPro\MoPro\after_shade\checkcif\import03.hkl refin. vs. F^2
 atomic table file : C:\softwares\MoProSuite_2020_06_24\MoProSuite_2020_06_24\
LibMoPro\mopro_v20.tab
 wave functions file : C:\softwares\MoProSuite_2020_06_24\MoProSuite_2020_06_2
4\LibMoPro\WAVEF_Su_Coppens_relativistic
 anomalous scattering file : C:\softwares\MoProSuite_2020_06_24\MoProSuite_202
0_06_24\LibMoPro\asf_Kissel.dat
 Constraints file : C:\gallic_acid_cocrystal_paper\MEM_momma\Gallic_acid\Multi
pole_model\Expt_model_MoPro\MoPro\after_shade\checkcif\CONSTRAIN.txt
 Restraints file : C:\gallic_acid_cocrystal_paper\MEM_momma\Gallic_acid\Multip
ole_model\Expt_model_MoPro\MoPro\after_shade\checkcif\RESTRAIN.txt
 RF factor = 3.093 % RI factor = 2.879%
 wR2F factor = 1.529 % wR2I factor = 2.922%
 g.o.f.(F**2) = 1.395 Nvar= 816 Nref= 13688 Nfree= 0 0.06<sinT/l< 1.00


WSIG 1.00000 ! weighting scheme

SPACE GROUP

CELL 7.7242 9.0042 13.3769 92.4400 96.2230 112.4690 0.71073
ZERR 0.0008 0.0001 0.0001 0.0040 0.0040 0.0030

SYMM 2 P
 ' x , y , z '
 ' -x , -y , -z '

EQUIV 77602

SCALE 1 0.984592

FMULT 1.00000

UOVER 0.00000 0.00000 0.00000 0.00000 0.00000 0.00000 ANI

SOLVT 0.00000 50.00000

EXTIN 0.00000 GAUSSIAN ISOT TYP1 ! G*10^4


DUMMY 0

KAPPA 47
 0.989399 0.902176 ! # 1 1 gal O4 1X O
 0.990023 0.915309 ! # 2 1 gal O9 1X O
 0.991391 0.865123 ! # 3 1 gal O5 1X O
 0.991365 0.858781 ! # 4 1 gal O8 1X O
 0.999635 0.539203 ! # 5 1 gal O6 1X O
 0.997259 0.969898 ! # 6 1 gal O7 1X O
 0.971794 0.906033 ! # 7 1 gal O11 1X O
 0.987641 0.863025 ! # 8 1 gal O10 1X O
 0.989510 0.869323 ! # 9 1 gal O3 1X O
 0.992253 0.973594 ! # 10 1 gal O1 1X O
 0.972403 0.908239 ! # 11 1 gal O12 1X O
 0.998661 0.525653 ! # 12 1 gal O2 1X O
 0.992527 0.860581 ! # 13 1 gal N1 1X N
 1.023895 0.994615 ! # 14 1 gal C11 1X C
 1.016638 0.996583 ! # 15 1 gal C6 1X C
 1.026009 1.042907 ! # 16 1 gal C13 1X C
 1.002544 0.965432 ! # 17 1 gal C1 1X C
 1.018728 1.058199 ! # 18 1 gal C10 1X C
 1.245078 1.248373 ! # 19 1 gal H10 1X H
 1.003436 0.970021 ! # 20 1 gal C8 1X C
 1.020532 0.967762 ! # 21 1 gal C9 1X C
 1.013225 1.048001 ! # 22 1 gal C3 1X C
 1.246087 1.250343 ! # 23 1 gal H3 1X H
 1.016194 1.042977 ! # 24 1 gal C14 1X C
 1.243171 1.249701 ! # 25 1 gal H14 1X H
 1.021167 0.997676 ! # 26 1 gal C4 1X C
 1.017416 0.987799 ! # 27 1 gal C2 1X C
 1.026295 1.007962 ! # 28 1 gal C12 1X C
 1.024150 1.002270 ! # 29 1 gal C5 1X C
 1.017243 1.045645 ! # 30 1 gal C7 1X C
 1.242920 1.248021 ! # 31 1 gal H7 1X H
 1.020808 1.028445 ! # 32 1 gal C15 1X C
 1.084313 1.094112 ! # 33 1 gal H15 1X H
 1.020361 1.022419 ! # 34 1 gal C16 1X C
 1.107222 1.108442 ! # 35 1 gal H16 1X H
 1.230584 1.233768 ! # 36 1 gal H11A 1X H
 1.255414 1.259668 ! # 37 1 gal H4 1X H
 1.236892 1.249572 ! # 38 1 gal H9 1X H
 1.249419 1.253013 ! # 39 1 gal H5 1X H
 1.238257 1.248589 ! # 40 1 gal H10O 1X H
 1.312917 1.313493 ! # 41 1 gal H7O 1X H
 1.252488 1.256143 ! # 42 1 gal H8 1X H
 1.226165 1.233482 ! # 43 1 gal H12B 1X H
 1.300216 1.303696 ! # 44 1 gal H1 1X H
 1.227324 1.233521 ! # 45 1 gal H11B 1X H
 1.250476 1.256192 ! # 46 1 gal H3O 1X H
 1.226009 1.232916 ! # 47 1 gal H12A 1X H


ATOMS 47

ATOM 1 O4 gal 1 0.930983 0.175361 0.124899 1.0000 1 O
bXY C5 H4 OCT K1 V0 M0 Q0
UANI 0.018810 0.007427 0.009793 0.003725 0.009208 0.001203
 6.35706 0. -.046 0.032 -.012 0.054 0.012 -.004 0.031 0.049 ! Pv P00 Plm
 0. -.027 -.005 -.011 0.003 -.097 -.003 ! Oct

ATOM 2 O9 gal 1 0.305779 0.668513 1.067982 1.0000 1 O
bXY C12 H9 OCT K2 V0 M0 Q0
UANI 0.010856 0.009216 0.008701 0.001690 0.005369 -.001230
 6.34763 0. -.048 0.029 0. 0.054 -.002 0.002 0.011 0.049 ! Pv P00 Plm
 0.002 -.034 0.001 -.004 0.006 -.105 0.004 ! Oct

ATOM 3 O5 gal 1 1.073658 0.482159 0.210905 1.0000 1 O
bXY C6 H5 OCT K3 V0 M0 Q0
UANI 0.011253 0.007104 0.009756 0.001418 0.005933 0.000875
 6.36249 0. -.034 0.040 0. 0.039 0.002 0. 0.021 0.050 ! Pv P00 Plm
 0. -.023 -.006 -.003 -.002 -.104 0.001 ! Oct

ATOM 4 O8 gal 1 0.102920 0.361562 0.981845 1.0000 1 O
bXY C11 H8 OCT K4 V0 M0 Q0
UANI 0.010182 0.008128 0.009052 -.000440 0.005547 -.000030
 6.36566 0. -.035 0.049 -.003 0.024 0.013 -.002 0.017 0.041 ! Pv P00 Plm
 0. -.026 -.003 -.005 0.004 -.110 -.005 ! Oct

ATOM 5 O6 gal 1 0.447541 0.314982 0.680958 1.0000 1 O
 XY C8 O7 OCT K5 V0 M0 Q0
UANI 0.015788 0.007086 0.009228 0.002371 0.006231 -.000372
 6.14451 0. -.258 0.022 -.003 -.056 0.022 0.004 -.157 -.014 ! Pv P00 Plm
 0.021 0.027 -.021 0.019 -.026 0.025 0.011 ! Oct

ATOM 6 O7 gal 1 0.610283 0.575837 0.662354 1.0000 1 O
bXY C8 H7O OCT K6 V0 M0 Q0
UANI 0.013935 0.008002 0.008527 0.002711 0.006632 0.001189
 6.27889 0. -.005 0.046 0.001 0.004 -.003 -.006 0.030 0.050 ! Pv P00 Plm
 -.002 -.015 -.018 0.001 0.001 -.093 0.004 ! Oct

ATOM 7 O11 gal 1 -0.088503 0.065250 0.890464 1.0000 1 O
bXY H11B H11A OCT K7 V0 M0 Q0
UANI 0.013390 0.008431 0.013240 0.001791 0.005809 0.000713
 6.66255 0. 0.007 -.002 -.002 0.013 -.001 0.001 0.006 -.003 ! Pv P00 Plm
 0.001 -.059 -.006 -.003 0. -.116 -.003 ! Oct

ATOM 8 O10 gal 1 0.602522 0.874722 0.982020 1.0000 1 O
bXY C13 H10O OCT K8 V0 M0 Q0
UANI 0.015142 0.007887 0.010348 -.001912 0.006644 -.002898
 6.39328 0. -.047 0.044 -.013 0.037 0.004 -.009 0.015 0.055 ! Pv P00 Plm
 -.003 -.018 -.022 -.014 0.013 -.119 0.005 ! Oct

ATOM 9 O3 gal 1 0.657834 -0.060653 0.195951 1.0000 1 O
bXY C4 H3O OCT K9 V0 M0 Q0
UANI 0.024816 0.005540 0.009789 0.001094 0.008832 -.000289
 6.35842 0. -.038 0.019 -.005 0.051 0.003 0.008 0.022 0.034 ! Pv P00 Plm
 -.002 -.013 -.012 0.002 0.001 -.121 0.003 ! Oct

ATOM 10 O1 gal 1 0.535615 0.201050 0.511456 1.0000 1 O
bXY C1 H1 OCT K10 V0 M0 Q0
UANI 0.018511 0.008339 0.010727 0.001041 0.009483 0.000275
 6.30150 0. -.020 0.038 0.014 0.004 -.003 -.007 0.032 0.050 ! Pv P00 Plm
 0.009 -.011 -.041 0.013 -.004 -.089 0.009 ! Oct

ATOM 11 O12 gal 1 1.192719 0.785426 0.278173 1.0000 1 O
bXY H12B H12A OCT K11 V0 M0 Q0
UANI 0.019874 0.010214 0.013831 0.004929 0.003863 -.000128
 6.66840 0. 0.025 -.001 -.006 0.020 0.003 0.002 0.009 0.003 ! Pv P00 Plm
 -.001 -.041 -.003 -.008 0.002 -.104 -.001 ! Oct

ATOM 12 O2 gal 1 0.725997 0.461262 0.513695 1.0000 1 O
 XY C1 O1 OCT K12 V0 M0 Q0
UANI 0.017603 0.008318 0.011875 0.000169 0.008914 -.002521
 6.14773 0. -.223 0.031 -.002 -.058 0.006 0.014 -.176 -.014 ! Pv P00 Plm
 0.005 0.032 -.018 0. -.018 0.040 0.013 ! Oct

ATOM 13 N1 gal 1 1.045459 0.912652 0.425932 1.0000 1 N
bXY C15 C16 OCT K13 V0 M0 Q0
UANI 0.017846 0.011745 0.017877 0.004729 0.005184 -.000879
 5.22510 0. -.099 0.003 0.001 -.171 0.013 -.004 0.048 -.004 ! Pv P00 Plm
 0.007 -.047 -.001 -.018 -.007 -.157 0.004 ! Oct

ATOM 14 C11 gal 1 0.249448 0.457726 0.935670 1.0000 1 C
bXY C12 C10 OCT K14 V0 M0 Q0
UANI 0.007154 0.006276 0.006572 0.001179 0.003096 0.000366
 3.92635 0. 0.086 0.019 0.004 -.146 -.008 0. -.081 0.011 ! Pv P00 Plm
 0.003 0.053 0.014 0.003 -.003 -.263 -.008 ! Oct

ATOM 15 C6 gal 1 0.938326 0.370078 0.255504 1.0000 1 C
bXY C5 C7 OCT K15 V0 M0 Q0
UANI 0.008812 0.006045 0.006817 0.001946 0.003587 0.000577
 4.00675 0. 0.063 0.019 0.004 -.155 0.007 0.001 -.066 0.013 ! Pv P00 Plm
 -.005 0.039 0.019 -.001 -.002 -.267 -.004 ! Oct

ATOM 16 C13 gal 1 0.500297 0.721592 0.937962 1.0000 1 C
bXY C12 C14 OCT K16 V0 M0 Q0
UANI 0.008503 0.006191 0.007005 0.000657 0.003420 -.000627
 3.87885 0. 0.083 -.001 0.008 -.142 -.008 0.004 -.056 0.024 ! Pv P00 Plm
 -.001 0.068 0.004 0.008 0.010 -.242 0.002 ! Oct

ATOM 17 C1 gal 1 0.663893 0.321122 0.474020 1.0000 1 C
bXY O1 O2 OCT K17 V0 M0 Q0
UANI 0.010588 0.007120 0.006559 0.001838 0.004143 -.000133
 4.26676 0. 0.048 0.141 0. -.308 -.003 0.002 -.006 0.091 ! Pv P00 Plm
 0.001 0.012 0.030 0.002 -.001 -.370 0.025 ! Oct

ATOM 18 C10 gal 1 0.299580 0.406652 0.848009 1.0000 1 C
bXY C11 C9 OCT K18 V0 M0 Q0
UANI 0.008625 0.006286 0.007032 0.001330 0.003547 -.000132
 4.08807 0. -.028 0.003 0.002 -.154 -.001 -.001 -.001 0.004 ! Pv P00 Plm
 -.002 0.022 0.001 -.001 -.011 -.213 0.001 ! Oct

ATOM 19 H10 gal 1 0.221840 0.285152 0.813193 1.0000 1 H
 ZX C10 C11 DIP K19 V0 M0 Q0
UANI 0.026998 0.014391 0.024086 0.000683 0.007310 -.004260
 0.81861 0. 0. 0. 0.102 ! Pv P00 Plm

ATOM 20 C8 gal 1 0.501752 0.459917 0.711461 1.0000 1 C
bXY O7 O6 OCT K20 V0 M0 Q0
UANI 0.009555 0.006668 0.006191 0.002371 0.003727 0.000381
 4.25098 0. 0.048 0.134 -.003 -.314 -.008 -.007 -.001 0.090 ! Pv P00 Plm
 0.005 0.014 0.019 0.004 -.003 -.379 0.046 ! Oct

ATOM 21 C9 gal 1 0.448800 0.515122 0.804362 1.0000 1 C
bXY C10 C14 OCT K21 V0 M0 Q0
UANI 0.008231 0.006516 0.006124 0.001858 0.003251 0.000188
 3.97475 0. 0.068 0.001 -.008 -.135 0.005 0.008 -.048 0.005 ! Pv P00 Plm
 0.004 0.003 0.008 -.008 0.002 -.217 0.009 ! Oct

ATOM 22 C3 gal 1 0.654369 0.120948 0.335171 1.0000 1 C
bXY C4 C2 OCT K22 V0 M0 Q0
UANI 0.012031 0.006402 0.006983 0.001660 0.004735 0.000341
 4.13369 0. -.019 0.003 0.005 -.165 0.011 -.004 -.008 0. ! Pv P00 Plm
 -.005 0.030 0.009 -.007 0.004 -.217 -.003 ! Oct

ATOM 23 H3 gal 1 0.543859 0.025918 0.365145 1.0000 1 H
 ZX C3 C4 DIP K23 V0 M0 Q0
UANI 0.030607 0.017258 0.026117 0.000674 0.015402 0.002813
 0.81721 0. 0. 0. 0.086 ! Pv P00 Plm

ATOM 24 C14 gal 1 0.548453 0.672890 0.848680 1.0000 1 C
bXY C13 C9 OCT K24 V0 M0 Q0
UANI 0.008776 0.006831 0.007149 0.000728 0.003790 -.000219
 4.14255 0. -.021 0.002 0. -.153 -.007 -.006 0.014 0.005 ! Pv P00 Plm
 -.002 0.025 0.007 0.007 0.001 -.233 0.003 ! Oct

ATOM 25 H14 gal 1 0.663456 0.755460 0.814403 1.0000 1 H
 ZX C14 C13 DIP K25 V0 M0 Q0
UANI 0.024393 0.019534 0.025237 -.000096 0.013221 0.001386
 0.81114 0. 0. 0. 0.087 ! Pv P00 Plm

ATOM 26 C4 gal 1 0.723057 0.088225 0.248392 1.0000 1 C
bXY C5 C3 OCT K26 V0 M0 Q0
UANI 0.013444 0.005387 0.006784 0.001930 0.004781 0.000354
 3.93187 0. 0.092 0.017 -.003 -.147 -.010 0.001 -.062 0.015 ! Pv P00 Plm
 0.001 0.058 0.002 0.005 -.009 -.252 -.006 ! Oct

ATOM 27 C2 gal 1 0.730290 0.278886 0.381960 1.0000 1 C
bXY C1 C7 OCT K27 V0 M0 Q0
UANI 0.009606 0.006424 0.006330 0.001946 0.003696 0.000202
 3.99105 0. -.027 0.059 0. -.142 0.001 -.006 0.037 0.033 ! Pv P00 Plm
 0.007 -.007 0.004 0.003 -.003 -.231 -.007 ! Oct

ATOM 28 C12 gal 1 0.349097 0.615190 0.981538 1.0000 1 C
bXY C13 C11 OCT K28 V0 M0 Q0
UANI 0.007354 0.006532 0.006446 0.001462 0.003089 -.000006
 3.94189 0. 0.098 -.004 0.004 -.134 0.001 0.001 -.058 -.013 ! Pv P00 Plm
 0.011 0.048 -.006 0.003 0.001 -.263 -.026 ! Oct

ATOM 29 C5 gal 1 0.865505 0.211946 0.209115 1.0000 1 C
bXY C4 C6 OCT K29 V0 M0 Q0
UANI 0.011740 0.005926 0.006653 0.002679 0.004609 0.000797
 3.90971 0. 0.098 -.001 0.003 -.145 -.001 0.007 -.063 -.011 ! Pv P00 Plm
 0.012 0.048 0.010 -.006 -.003 -.275 -.008 ! Oct

ATOM 30 C7 gal 1 0.870957 0.403329 0.342322 1.0000 1 C
bXY C6 C2 OCT K30 V0 M0 Q0
UANI 0.009773 0.006386 0.007147 0.001485 0.003883 -.000231
 4.09204 0. -.023 0.001 -.003 -.154 0.001 0. 0.003 0.004 ! Pv P00 Plm
 0.003 0.020 0.004 0.002 0.002 -.206 -.001 ! Oct

ATOM 31 H7 gal 1 0.927566 0.524293 0.379451 1.0000 1 H
 ZX C7 C6 DIP K31 V0 M0 Q0
UANI 0.029841 0.014057 0.024139 0.003230 0.008661 -.003251
 0.84003 0. 0. 0. 0.095 ! Pv P00 Plm

ATOM 32 C15 gal 1 0.942287 0.839627 0.496923 1.0000 1 C
bXY N1 H15 OCT K32 V0 M0 Q0
UANI 0.019613 0.008156 0.021341 0.003159 0.005893 0.001322
 4.01142 0. -.030 0.010 0.015 -.186 0.002 0.007 -.004 0.019 ! Pv P00 Plm
 0.015 -.019 -.020 -.002 0.002 -.249 -.010 ! Oct

ATOM 33 H15 gal 1 0.895710 0.709984 0.494907 1.0000 1 H
 ZX C15 N1 DIP K33 V0 M0 Q0
UANI 0.026591 0.012420 0.024861 0.004179 0.007658 0.001027
 0.91727 0. 0. 0. 0.129 ! Pv P00 Plm

ATOM 34 C16 gal 1 1.103011 1.073095 0.429148 1.0000 1 C
bXY N1 H16 OCT K34 V0 M0 Q0
UANI 0.017142 0.012006 0.017304 0.003328 0.006275 0.002937
 4.00276 0. -.022 0.015 0.008 -.203 0.002 -.002 -.005 0.032 ! Pv P00 Plm
 0.012 -.016 -.013 0.007 -.011 -.257 -.011 ! Oct

ATOM 35 H16 gal 1 1.188331 1.133864 0.372845 1.0000 1 H
 ZX C16 N1 DIP K35 V0 M0 Q0
UANI 0.033575 0.020212 0.026977 0.005260 0.019275 0.005316
 0.91849 0. 0. 0. 0.102 ! Pv P00 Plm

ATOM 36 H11A gal 1 -0.191895 0.006478 0.928153 1.0000 1 H
 ZX O11 H11B DIP K36 V0 M0 Q0
UANI 0.025986 0.024829 0.027146 0.002518 0.015410 0.004769
 0.65333 0. 0. 0. 0.082 ! Pv P00 Plm

ATOM 37 H4 gal 1 1.014718 0.275800 0.101529 1.0000 1 H
 ZX O4 C5 DIP K37 V0 M0 Q0
UANI 0.027456 0.014979 0.020624 0.005006 0.010770 0.003855
 0.66048 0. 0. 0. 0.113 ! Pv P00 Plm

ATOM 38 H9 gal 1 0.200072 0.579630 1.088751 1.0000 1 H
 ZX O9 C12 DIP K38 V0 M0 Q0
UANI 0.020477 0.016602 0.020541 0.002174 0.008320 0.000874
 0.66229 0. 0. 0. 0.115 ! Pv P00 Plm

ATOM 39 H5 gal 1 1.108004 0.590132 0.244179 1.0000 1 H
 ZX O5 C6 DIP K39 V0 M0 Q0
UANI 0.026574 0.014322 0.021297 0.005353 0.009002 -.000478
 0.65696 0. 0. 0. 0.069 ! Pv P00 Plm

ATOM 40 H10O gal 1 0.580671 0.883628 1.052115 1.0000 1 H
 ZX O10 C13 DIP K40 V0 M0 Q0
UANI 0.026562 0.020750 0.017463 0.003250 0.009254 -.002305
 0.64445 0. 0. 0. 0.086 ! Pv P00 Plm

ATOM 41 H7O gal 1 0.647678 0.522751 0.604616 1.0000 1 H
 ZX O7 C8 DIP K41 V0 M0 Q0
UANI 0.025575 0.017147 0.018634 0.006453 0.009695 -.000757
 0.56136 0. 0. 0. 0.103 ! Pv P00 Plm

ATOM 42 H8 gal 1 0.040912 0.255828 0.943689 1.0000 1 H
 ZX O8 C11 DIP K42 V0 M0 Q0
UANI 0.023375 0.015049 0.019824 0.002468 0.006662 -.002566
 0.64406 0. 0. 0. 0.077 ! Pv P00 Plm

ATOM 43 H12B gal 1 1.176098 0.846080 0.221408 1.0000 1 H
 ZX O12 H12A DIP K43 V0 M0 Q0
UANI 0.035917 0.023839 0.023246 0.011830 0.009771 0.009332
 0.68724 0. 0. 0. 0.103 ! Pv P00 Plm

ATOM 44 H1 gal 1 0.507834 0.247926 0.575303 1.0000 1 H
 ZX O1 C1 DIP K44 V0 M0 Q0
UANI 0.026576 0.017526 0.017574 0.005455 0.009661 -.001262
 0.57610 0. 0. 0. 0.118 ! Pv P00 Plm

ATOM 45 H11B gal 1 -0.022387 -0.007727 0.884559 1.0000 1 H
 ZX O11 H11A DIP K45 V0 M0 Q0
UANI 0.032275 0.022210 0.031094 0.013477 0.011077 0.000961
 0.67170 0. 0. 0. 0.083 ! Pv P00 Plm

ATOM 46 H3O gal 1 0.592624 -0.143460 0.238970 1.0000 1 H
 ZX O3 C4 DIP K46 V0 M0 Q0
UANI 0.036077 0.015919 0.021388 0.003992 0.014839 0.003046
 0.64334 0. 0. 0. 0.111 ! Pv P00 Plm

ATOM 47 H12A gal 1 1.138384 0.823906 0.331617 1.0000 1 H
 ZX O12 H12B DIP K47 V0 M0 Q0
UANI 0.032409 0.026209 0.023731 0.011586 0.014441 -.001087
 0.65326 0. 0. 0. 0.079 ! Pv P00 Plm

ANHAR 0 3 ! number_of_anharmonic_atoms max_order
! 1 ! atom number
! 0.00E+00 0.00E+00 0.00E+00 0.00E+00 0.00E+00 0.00E+00 0.00E+00 0.00E+00
! 0.00E+00 0.00E+00


STOP

############ RESTRAINTS ############ 


SIMK12 CHEM H 0.01

RIGIDB ALL BON 0.001 ! NOH if necessary
RIGUIJ ALL BON 0.002 ! NOH if necessary


 PREP REST KAPP
SIMKAP O4 1 O9 1 0.01
SIMKAP O5 1 O8 1 O10 1 O3 1 0.01
SIMKAP O6 1 O2 1 0.01
SIMKAP O7 1 O1 1 0.01
SIMKAP O11 1 O12 1 0.01
SIMKAP C11 1 C6 1 C4 1 0.01
SIMKAP C1 1 C8 1 0.01
SIMKAP C10 1 C3 1 C14 1 C7 1 0.01
SIMKAP C15 1 C16 1 0.01

SIMKAP H10 1 H3 1 H14 1 H7 1 0.01
SIMKAP H15 1 H16 1 0.01
SIMKAP H11A 1 H12B 1 H11B 1 H12A 1 0.003
SIMKAP H4 1 H9 1 H5 1 H10O 1 H8 1 H3O 1 0.01
SIMKAP H7O 1 H1 1 0.01


 PREP RES EQUI
SIMPVM 1 O4 O9 0.01
SIMPVM 1 O5 O3 0.01
SIMPVM 1 O6 O2 0.01
SIMPVM 1 O7 O1 0.01
SIMPVM 1 O11 O12 0.01
SIMPVM 1 C11 C4 0.01
SIMPVM 1 C1 C8 0.01
SIMPVM 1 C10 C7 0.01
SIMPVM 1 C15 C16 0.01

SIMPLM 1 O4 O5 0.01


SIMPVM 1 H10 H7 0.01
SIMPVM 1 H15 H16 0.01
SIMPVM 1 H11A H12A 0.003
SIMPVM 1 H4 H3O 0.01
SIMPVM 1 H7O H1 0.01

SIMPLM 1 H11A H7O 0.01

 PREP RES SYMP
RSYMUL mz O4 1 0.01
RSYMUL mz O9 1 0.01
RSYMUL mz O5 1 0.01
RSYMUL mz O8 1 0.01
RSYMUL mz O6 1 0.01
RSYMUL mz O7 1 0.01
RSYMUL mymz O11 1 0.003
RSYMUL mz O10 1 0.01
RSYMUL mz O3 1 0.01
RSYMUL mz O1 1 0.01
RSYMUL mymz O12 1 0.003
RSYMUL mz O2 1 0.01
RSYMUL mymz N1 1 0.01
RSYMUL mz C11 1 0.01
RSYMUL mz C6 1 0.01
RSYMUL mymz C13 1 0.01
RSYMUL mz C1 1 0.01
RSYMUL mymz C10 1 0.01
RSYMUL mz C8 1 0.01
RSYMUL mymz C9 1 0.01
RSYMUL mymz C3 1 0.01
RSYMUL mymz C14 1 0.01
RSYMUL mz C4 1 0.01
RSYMUL mz C2 1 0.01
RSYMUL mz C12 1 0.01
RSYMUL mymz C5 1 0.01
RSYMUL mymz C7 1 0.01
 some local axes are not consistent with the symmetry of the atom
 Import2MoPro generates optimal/standard local axes systems
 => The symmetry REStraint was not prepared
RSYMUL mz C15 1 0.01 ! Local axes not standard: bXY N1 H15 calculated: bXY N1 C
16 SYM_7760
RSYMUL mz C16 1 0.01 ! Local axes not standard: bXY N1 H16 calculated: bXY N1 C
15 SYM_7760
 PREP REST URAT
URATIO O4 1 H4 1 1.5 0.01
URATIO O9 1 H9 1 1.5 0.01
URATIO O5 1 H5 1 1.5 0.01
URATIO O8 1 H8 1 1.5 0.01
URATIO O7 1 H7O 1 1.5 0.01
URATIO O11 1 H11B 1 1.5 0.01
URATIO O11 1 H11A 1 1.5 0.01
URATIO O10 1 H10O 1 1.5 0.01
URATIO O3 1 H3O 1 1.5 0.01
URATIO O1 1 H1 1 1.5 0.01
URATIO O12 1 H12B 1 1.5 0.01
URATIO O12 1 H12A 1 1.5 0.01
URATIO C10 1 H10 1 1.2 0.01
URATIO C3 1 H3 1 1.2 0.01
URATIO C14 1 H14 1 1.2 0.01
URATIO C7 1 H7 1 1.2 0.01
URATIO C15 1 H15 1 1.2 0.01
URATIO C16 1 H16 1 1.2 0.01
 PRES REST SIMD DISORDER

 PREP REST SIMD
SIMDIS 1 O11 H11B O11 H11A 0.01
SIMDIS 1 O12 H12B O12 H12A 0.01
SIMDIS 1 C11 H10 C9 H10 0.01
SIMDIS 1 C4 H3 C2 H3 0.01
SIMDIS 1 C13 H14 C9 H14 0.01
SIMDIS 1 C6 H7 C2 H7 0.01

 PREP REST DIST
DISTAN O4 1 H4 1 0.980 0.002
DISTAN O9 1 H9 1 0.980 0.002
DISTAN O5 1 H5 1 0.980 0.002
DISTAN O8 1 H8 1 0.980 0.002
DISTAN O7 1 H7O 1 1.018 0.002
DISTAN O11 1 H11B 1 0.983 0.002
DISTAN O11 1 H11A 1 0.983 0.002
DISTAN O10 1 H10O 1 0.980 0.002
DISTAN O3 1 H3O 1 0.980 0.002
DISTAN O1 1 H1 1 1.018 0.002
DISTAN O12 1 H12B 1 0.983 0.002
DISTAN O12 1 H12A 1 0.983 0.002
DISTAN C10 1 H10 1 1.083 0.002
DISTAN C3 1 H3 1 1.083 0.002
DISTAN C14 1 H14 1 1.083 0.002
DISTAN C7 1 H7 1 1.083 0.002
DISTAN C15 1 H15 1 1.083 0.002
DISTAN C16 1 H16 1 1.083 0.002


SIMK12 CHEM H 0.01

#########################################
############ CONSTRAINts ############ 


FIXUIJ H10 1 0.026998 0.014391 0.024086 0.000683 0.007310 -0.004260
FIXUIJ H3 1 0.030607 0.017258 0.026117 0.000674 0.015402 0.002813
FIXUIJ H14 1 0.024393 0.019534 0.025237 -0.000096 0.013221 0.001386
FIXUIJ H7 1 0.029841 0.014057 0.024139 0.003230 0.008661 -0.003251
FIXUIJ H15 1 0.026591 0.012420 0.024861 0.004179 0.007658 0.001027
FIXUIJ H16 1 0.033575 0.020212 0.026977 0.005260 0.019275 0.005316
FIXUIJ H11A 1 0.025986 0.024829 0.027146 0.002518 0.015410 0.004769
FIXUIJ H4 1 0.027456 0.014979 0.020624 0.005006 0.010770 0.003855
FIXUIJ H9 1 0.020477 0.016602 0.020541 0.002174 0.008320 0.000874
FIXUIJ H5 1 0.026574 0.014322 0.021297 0.005353 0.009002 -0.000478
FIXUIJ H10O 1 0.026562 0.020750 0.017463 0.003250 0.009254 -0.002305
FIXUIJ H7O 1 0.025575 0.017147 0.018634 0.006453 0.009695 -0.000757
FIXUIJ H8 1 0.023375 0.015049 0.019824 0.002468 0.006662 -0.002566
FIXUIJ H12B 1 0.035917 0.023839 0.023246 0.011830 0.009771 0.009332
FIXUIJ H1 1 0.026576 0.017526 0.017574 0.005455 0.009661 -0.001262
FIXUIJ H11B 1 0.032275 0.022210 0.031094 0.013477 0.011077 0.000961
FIXUIJ H3O 1 0.036077 0.015919 0.021388 0.003992 0.014839 0.003046
FIXUIJ H12A 1 0.032409 0.026209 0.023731 0.011586 0.014441 -0.001087

#########################################
; 
_refine_special_details              
;
 Refinement of F^2^ against reflections.
 The threshold expression of F^2^ > 2sigma(F^2^) is
 used for calculating R-factors(gt) and is not
 relevant to the choice of reflections for refinement.
 R-factors based on F^2^ are statistically about twice
 as large as those based on F, and R-factors based on
 ALL data will be even larger.
;
_refine_ls_structure_factor_coef     Fsqd 
_refine_ls_matrix_type                full
_refine_ls_weighting_scheme          sigma
_refine_ls_weighting_details         ?
_atom_sites_solution_primary      direct 
_atom_sites_solution_secondary    difmap 
_atom_sites_solution_hydrogens    difmap 
_refine_ls_hydrogen_treatment    refxyz
# refall refxyz hetero heteroxyz constr 

_refine_ls_extinction_method        'none'              
_refine_ls_abs_structure_Flack   ? 
_refine_ls_abs_structure_Rogers  ?                   
###  Notice MoPro refines Rogers parameter (Eta f" multiplier)

_refine_ls_number_reflns             13688
_refine_ls_number_parameters           816
_refine_ls_number_restraints           543
# R_factor is R(F)  &  wR_factor is wR2(I) 
## Refinement was performed using a cutoff  I/sigmaI >    0.00
## R_factor_gt is computed  for  I/sigmaI > 2
_refine_ls_R_factor_all              0.0309
_refine_ls_R_factor_gt               0.0227
_refine_ls_wR_factor_ref              0.0292
_refine_ls_wR_factor_gt              0.0284
_refine_ls_goodness_of_fit_ref       1.333
# GOF(I) computed assuming all 1254 parameters refined:     1.355
_refine_ls_restrained_S_all          2.573
_refine_ls_shift/su_max              0.002
_refine_ls_shift/su_mean             0.000

_diffrn_measured_fraction_theta_max     0.996
_diffrn_reflns_theta_full               45.33
_diffrn_measured_fraction_theta_full    0.996
_refine_diff_density_max                0.294
_refine_diff_density_min               -0.310
_refine_diff_density_rms                0.066
###  to get diff_density_max min & rms : 
###  run MoPro  : WRIT FOUR   to create FOURier file 
### run VMoPro : FOUR  FastFourierTransform  
### to get a 3D grid (Xplor format) on whole unit-cell
###  To get max min rms statistics
###  run VMoPro: GRID STAT   or 
###  open 3D xplor grid with MoProViewer 

loop_
_atom_site_type_symbol      
_atom_site_label            
_atom_site_fract_x          
_atom_site_fract_y          
_atom_site_fract_z          
_atom_site_U_iso_or_equiv   
_atom_site_adp_type         
_atom_site_occupancy        
_atom_site_calc_flag        
_atom_site_refinement_flags_posn  
_atom_site_refinement_flags_adp  
_atom_site_disorder_assembly
_atom_site_disorder_group   
O  O4  0.93098(4)  0.17536(3)  0.12490(2)  0.01184(3) Uani 1  d    . .  . .
O  O9  0.30578(4)  0.66851(3)  1.06798(2)  0.01000(3) Uani 1  d    . .  . .
O  O5  1.07366(4)  0.48216(3)  0.210905(19)  0.00966(2) Uani 1  d    . .  . .
O  O8  0.10292(4)  0.36156(3)  0.98185(2)  0.01002(3) Uani 1  d    . .  . .
O  O6  0.44754(3)  0.31498(2)  0.680958(14)  0.01100(2) Uani 1  d    . .  . .
O  O7  0.61028(4)  0.57584(3)  0.66235(2)  0.01020(3) Uani 1  d    . .  . .
O  O11 -0.08850(3)  0.06525(3)  0.890464(18)  0.01212(3) Uani 1  d    . .  . .
O  O10  0.60252(4)  0.87472(3)  0.98202(2)  0.01278(3) Uani 1  d    . .  . .
O  O3  0.65783(5) -0.06065(3)  0.19595(2)  0.01435(3) Uani 1  d    . .  . .
O  O1  0.53562(5)  0.20105(4)  0.51146(2)  0.01321(3) Uani 1  d    . .  . .
O  O12  1.19272(4)  0.78543(3)  0.278173(18)  0.01483(3) Uani 1  d    . .  . .
O  O2  0.72600(3)  0.46126(2)  0.513695(15)  0.01363(2) Uani 1  d    . .  . .
N  N1  1.04546(5)  0.91265(4)  0.42593(3)  0.01598(3) Uani 1  d    . .  . .
C  C11  0.24945(4)  0.45773(3)  0.935670(19)  0.00694(2) Uani 1  d    . .  . .
C  C6  0.93833(4)  0.37008(3)  0.25550(2)  0.00731(3) Uani 1  d    . .  . .
C  C13  0.50030(4)  0.72159(3)  0.93796(2)  0.00775(3) Uani 1  d    . .  . .
C  C1  0.66389(4)  0.32112(3)  0.474020(19)  0.00836(3) Uani 1  d    . .  . .
C  C10  0.29958(4)  0.40665(3)  0.84801(2)  0.00761(3) Uani 1  d    . .  . .
H  H10  0.2218(6)  0.2852(4)  0.8132(3)  0.02394 Uani 1  d    D U  . .
C  C8  0.50175(4)  0.45992(3)  0.711461(19)  0.00750(3) Uani 1  d    . .  . .
C  C9  0.44880(4)  0.51512(3)  0.804362(19)  0.00709(3) Uani 1  d    . .  . .
C  C3  0.65437(4)  0.12095(3)  0.33517(2)  0.00879(3) Uani 1  d    . .  . .
H  H3  0.5439(6)  0.0259(4)  0.3651(3)  0.02633 Uani 1  d    D U  . .
C  C14  0.54845(4)  0.67289(3)  0.84868(2)  0.00809(3) Uani 1  d    . .  . .
H  H14  0.6635(5)  0.7555(5)  0.8144(3)  0.02490 Uani 1  d    D U  . .
C  C4  0.72306(4)  0.08822(3)  0.24839(2)  0.00880(3) Uani 1  d    . .  . .
C  C2  0.73029(4)  0.27889(3)  0.381960(19)  0.00761(3) Uani 1  d    . .  . .
C  C12  0.34910(4)  0.61519(3)  0.981538(19)  0.00700(3) Uani 1  d    . .  . .
C  C5  0.86550(4)  0.21195(3)  0.20911(2)  0.00806(3) Uani 1  d    . .  . .
C  C7  0.87096(4)  0.40333(3)  0.34232(2)  0.00808(3) Uani 1  d    . .  . .
H  H7  0.9276(6)  0.5243(4)  0.3795(3)  0.02404 Uani 1  d    D U  . .
C  C15  0.94229(5)  0.83963(4)  0.49692(3)  0.01680(4) Uani 1  d    . .  . .
H  H15  0.8957(7)  0.7100(3)  0.4949(4)  0.02201 Uani 1  d    D U  . .
C  C16  1.10301(5)  1.07310(4)  0.42915(3)  0.01583(4) Uani 1  d    . .  . .
H  H16  1.1883(7)  1.1339(6)  0.3728(3)  0.02719 Uani 1  d    D U  . .
H  H11A -0.1919(6)  0.0065(6)  0.9282(4)  0.02720 Uani 1  d    D U  . .
H  H4  1.0147(7)  0.2758(4)  0.1015(4)  0.02134 Uani 1  d    D U  . .
H  H9  0.2001(6)  0.5796(5)  1.0888(4)  0.02032 Uani 1  d    D U  . .
H  H5  1.1080(8)  0.5901(4)  0.2442(4)  0.02113 Uani 1  d    D U  . .
H  H10O  0.5807(9)  0.8836(7)  1.0521(2)  0.02302 Uani 1  d    D U  . .
H  H7O  0.6477(8)  0.5228(6)  0.6046(3)  0.02056 Uani 1  d    D U  . .
H  H8  0.0409(8)  0.2558(4)  0.9437(4)  0.02076 Uani 1  d    D U  . .
H  H12B  1.1761(8)  0.8461(6)  0.2214(3)  0.02692 Uani 1  d    D U  . .
H  H1  0.5078(8)  0.2479(6)  0.5753(3)  0.02106 Uani 1  d    D U  . .
H  H11B -0.0224(7) -0.0077(6)  0.8846(4)  0.02716 Uani 1  d    D U  . .
H  H3O  0.5926(8) -0.1435(6)  0.2390(4)  0.02540 Uani 1  d    D U  . .
H  H12A  1.1384(8)  0.8239(7)  0.3316(3)  0.02665 Uani 1  d    D U  . .

loop_ 
_atom_site_aniso_label 
_atom_site_aniso_U_11 
_atom_site_aniso_U_22 
_atom_site_aniso_U_33 
_atom_site_aniso_U_12 
_atom_site_aniso_U_13 
_atom_site_aniso_U_23 
O4  0.01881(11)  0.00743(8)  0.00979(9)  0.00372(8)  0.00921(8)  0.00120(7)
O9  0.01086(10)  0.00922(9)  0.00870(9)  0.00169(8)  0.00537(8) -0.00123(7)
O5  0.01125(9)  0.00710(8)  0.00976(8)  0.00142(7)  0.00593(7)  0.00087(6)
O8  0.01018(9)  0.00813(8)  0.00905(9) -0.00044(8)  0.00555(8) -0.00003(7)
O6  0.01579(9)  0.00709(6)  0.00923(7)  0.00237(6)  0.00623(6) -0.00037(5)
O7  0.01393(11)  0.00800(9)  0.00853(9)  0.00271(8)  0.00663(8)  0.00119(7)
O11  0.01339(9)  0.00843(8)  0.01324(9)  0.00179(7)  0.00581(8)  0.00071(7)
O10  0.01514(11)  0.00789(9)  0.01035(10) -0.00191(8)  0.00664(9) -0.00290(7)
O3  0.02482(13)  0.00554(8)  0.00979(9)  0.00109(8)  0.00883(9) -0.00029(7)
O1  0.01851(12)  0.00834(9)  0.01073(10)  0.00104(9)  0.00948(10)  0.00027(8)
O12  0.01987(12)  0.01021(8)  0.01383(10)  0.00493(9)  0.00386(8) -0.00013(7)
O2  0.01760(9)  0.00832(7)  0.01188(8)  0.00017(6)  0.00891(7) -0.00252(6)
N1  0.01785(13)  0.01175(10)  0.01788(12)  0.00473(10)  0.00518(10) -0.00088(9)
C11  0.00715(9)  0.00628(8)  0.00657(8)  0.00118(7)  0.00310(7)  0.00037(6)
C6  0.00881(9)  0.00605(8)  0.00682(8)  0.00195(7)  0.00359(7)  0.00058(7)
C13  0.00850(10)  0.00619(8)  0.00701(9)  0.00066(7)  0.00342(8) -0.00063(7)
C1  0.01059(10)  0.00712(8)  0.00656(8)  0.00184(7)  0.00414(7) -0.00013(7)
C10  0.00863(9)  0.00629(8)  0.00703(8)  0.00133(7)  0.00355(7) -0.00013(7)
H10  0.02700  0.01439  0.02409  0.00068  0.00731 -0.00426
C8  0.00955(9)  0.00667(8)  0.00619(8)  0.00237(7)  0.00373(7)  0.00038(6)
C9  0.00823(9)  0.00652(8)  0.00612(8)  0.00186(7)  0.00325(7)  0.00019(6)
C3  0.01203(11)  0.00640(8)  0.00698(9)  0.00166(8)  0.00474(8)  0.00034(7)
H3  0.03061  0.01726  0.02612  0.00067  0.01540  0.00281
C14  0.00878(10)  0.00683(8)  0.00715(9)  0.00073(8)  0.00379(8) -0.00022(7)
H14  0.02439  0.01953  0.02524 -0.00010  0.01322  0.00139
C4  0.01344(10)  0.00539(8)  0.00678(8)  0.00193(8)  0.00478(8)  0.00035(6)
C2  0.00961(10)  0.00642(8)  0.00633(8)  0.00195(7)  0.00370(7)  0.00020(7)
C12  0.00735(9)  0.00653(8)  0.00645(8)  0.00146(7)  0.00309(7) -0.00001(7)
C5  0.01174(10)  0.00593(8)  0.00665(8)  0.00268(8)  0.00461(8)  0.00080(6)
C7  0.00977(10)  0.00639(8)  0.00715(8)  0.00148(7)  0.00388(8) -0.00023(7)
H7  0.02984  0.01406  0.02414  0.00323  0.00866 -0.00325
C15 0.01961(14) 0.00816(10) 0.02134(14) 0.00316(10) 0.00589(11) 0.00132(9)
H15  0.02659  0.01242  0.02486  0.00418  0.00766  0.00103
C16 0.01714(13) 0.01201(11) 0.01730(12) 0.00333(10) 0.00628(10) 0.00294(9)
H16  0.03357  0.02021  0.02698  0.00526  0.01928  0.00532
H11A  0.02599  0.02483  0.02715  0.00252  0.01541  0.00477
H4  0.02746  0.01498  0.02062  0.00501  0.01077  0.00385
H9  0.02048  0.01660  0.02054  0.00217  0.00832  0.00087
H5  0.02657  0.01432  0.02130  0.00535  0.00900 -0.00048
H10O  0.02656  0.02075  0.01746  0.00325  0.00925 -0.00231
H7O  0.02557  0.01715  0.01863  0.00645  0.00970 -0.00076
H8  0.02337  0.01505  0.01982  0.00247  0.00666 -0.00257
H12B  0.03592  0.02384  0.02325  0.01183  0.00977  0.00933
H1  0.02658  0.01753  0.01757  0.00545  0.00966 -0.00126
H11B  0.03227  0.02221  0.03109  0.01348  0.01108  0.00096
H3O  0.03608  0.01592  0.02139  0.00399  0.01484  0.00305
H12A  0.03241  0.02621  0.02373  0.01159  0.01444 -0.00109

_geom_special_details                
;                                    
;                                    

loop_
_geom_bond_atom_site_label_1         
_geom_bond_atom_site_label_2         
_geom_bond_distance                  
_geom_bond_site_symmetry_2           
_geom_bond_publ_flag                 
O4     C5     1.3611(4)  .         ? 
O4     H4     0.977(3)  .         ? 
O9     C12    1.3561(4)  .         ? 
O9     H9     0.976(3)  .         ? 
O5     C6     1.3591(4)  .         ? 
O5     H5     0.977(3)  .         ? 
O8     C11    1.3639(4)  .         ? 
O8     H8     0.976(3)  .         ? 
O6     C8     1.2429(3)  .         ? 
O7     C8     1.3163(4)  .         ? 
O7     H7O    1.015(3)  .         ? 
O11    H11A   0.979(3)  .         ? 
O11    H11B   0.980(3)  .         ? 
O10    C13    1.3674(4)  .         ? 
O10    H10O   0.976(3)  .         ? 
O3     C4     1.3675(4)  .         ? 
O3     H3O    0.976(3)  .         ? 
O1     C1     1.3177(4)  .         ? 
O1     H1     1.016(3)  .         ? 
O12    H12B   0.979(3)  .         ? 
O12    H12A   0.981(3)  .         ? 
O2     C1     1.2366(3)  .         ? 
N1     C15    1.3364(5)  .         ? 
N1     C16    1.3365(4)  .         ? 
C11    C12    1.4031(4)  .         ? 
C11    C10    1.3875(4)  .         ? 
C6     C5     1.4020(4)  .         ? 
C6     C7     1.3891(4)  .         ? 
C13    C12    1.4005(4)  .         ? 
C13    C14    1.3905(4)  .         ? 
C1     C2     1.4732(4)  .         ? 
C10    C9     1.3990(4)  .         ? 
C10    H10    1.081(3)  .         ? 
C8     C9     1.4737(4)  .         ? 
C9     C14    1.3984(4)  .         ? 
C3     C4     1.3927(4)  .         ? 
C3     C2     1.4019(4)  .         ? 
C3     H3     1.080(3)  .         ? 
C14    H14    1.079(3)  .         ? 
C4     C5     1.4021(4)  .         ? 
C2     C7     1.4008(4)  .         ? 
C7     H7     1.080(3)  .         ? 
C15    C16    1.3918(5)  2_776     ? 
C15    H15    1.080(3)  .         ? 
C16    C15    1.3918(5)  2_776     ? 
C16    H16    1.081(3)  .         ? 

loop_
_geom_angle_atom_site_label_1        
_geom_angle_atom_site_label_2        
_geom_angle_atom_site_label_3        
_geom_angle                          
_geom_angle_site_symmetry_1          
_geom_angle_site_symmetry_2          
_geom_angle_site_symmetry_3          
_geom_angle_publ_flag                
C5    O4    H4         108.5(3)   .      .  .       ? 
C12   O9    H9         107.8(3)   .      .  .       ? 
C6    O5    H5         110.9(3)   .      .  .       ? 
C11   O8    H8         110.0(3)   .      .  .       ? 
C8    O7    H7O        107.4(3)   .      .  .       ? 
H11A  O11   H11B       103.2(5)   .      .  .       ? 
C13   O10   H10O       110.5(3)   .      .  .       ? 
C4    O3    H3O        109.8(3)   .      .  .       ? 
C1    O1    H1         106.9(3)   .      .  .       ? 
H12B  O12   H12A       103.6(5)   .      .  .       ? 
C15   N1    C16       117.00(3)   .      .  .       ? 
O8    C11   C12       116.13(2)   .      .  .       ? 
O8    C11   C10       123.20(2)   .      .  .       ? 
C12   C11   C10       120.67(2)   .      .  .       ? 
O5    C6    C5        116.31(2)   .      .  .       ? 
O5    C6    C7        124.20(2)   .      .  .       ? 
C5    C6    C7        119.50(2)   .      .  .       ? 
O10   C13   C12       120.80(2)   .      .  .       ? 
O10   C13   C14       118.90(2)   .      .  .       ? 
C12   C13   C14       120.30(2)   .      .  .       ? 
O1    C1    O2        122.24(2)   .      .  .       ? 
O1    C1    C2        116.12(2)   .      .  .       ? 
O2    C1    C2        121.64(2)   .      .  .       ? 
C11   C10   C9        119.24(2)   .      .  .       ? 
C11   C10   H10        120.1(2)   .      .  .       ? 
C9    C10   H10        120.6(2)   .      .  .       ? 
O7    C8    O6        122.17(2)   .      .  .       ? 
O7    C8    C9        115.00(2)   .      .  .       ? 
O6    C8    C9        122.83(2)   .      .  .       ? 
C8    C9    C14       120.27(2)   .      .  .       ? 
C8    C9    C10       118.96(2)   .      .  .       ? 
C14   C9    C10       120.76(2)   .      .  .       ? 
C4    C3    C2        118.81(2)   .      .  .       ? 
C4    C3    H3         120.2(2)   .      .  .       ? 
C2    C3    H3         121.0(2)   .      .  .       ? 
C13   C14   C9        119.54(2)   .      .  .       ? 
C13   C14   H14        120.3(2)   .      .  .       ? 
C9    C14   H14        120.1(2)   .      .  .       ? 
O3    C4    C5        116.07(2)   .      .  .       ? 
O3    C4    C3        123.78(2)   .      .  .       ? 
C5    C4    C3        120.14(2)   .      .  .       ? 
C1    C2    C7        117.32(2)   .      .  .       ? 
C1    C2    C3        121.41(2)   .      .  .       ? 
C7    C2    C3        121.27(2)   .      .  .       ? 
O9    C12   C13       118.26(2)   .      .  .       ? 
O9    C12   C11       122.28(2)   .      .  .       ? 
C13   C12   C11       119.45(2)   .      .  .       ? 
O4    C5    C6        120.77(2)   .      .  .       ? 
O4    C5    C4        118.61(2)   .      .  .       ? 
C6    C5    C4        120.62(2)   .      .  .       ? 
C6    C7    C2        119.65(2)   .      .  .       ? 
C6    C7    H7         120.2(2)   .      .  .       ? 
C2    C7    H7         120.2(2)   .      .  .       ? 
N1    C15   C16       121.43(3)   .      .  2_776   ? 
N1    C15   H15        117.4(3)   .      .  .       ? 
C16   C15   H15        121.2(3)   2_776  .  .       ? 
N1    C16   C15       121.57(3)   .      .  2_776   ? 
N1    C16   H16        117.8(3)   .      .  .       ? 
C15   C16   H16        120.7(3)   2_776  .  .       ? 

loop_
_geom_torsion_atom_site_label_1      
_geom_torsion_atom_site_label_2      
_geom_torsion_atom_site_label_3      
_geom_torsion_atom_site_label_4      
_geom_torsion_site_symmetry_1        
_geom_torsion_site_symmetry_2        
_geom_torsion_site_symmetry_3        
_geom_torsion_site_symmetry_4        
_geom_torsion                        
_geom_torsion_publ_flag              
O4    C5    C6    O5     . . . .  0.87(3) ?
O4    C5    C6    C7     . . . . -178.95(3) ?
O4    C5    C4    O3     . . . .  -1.62(3) ?
O4    C5    C4    C3     . . . .  179.22(3) ?
O9    C12   C13   O10    . . . .  0.59(3) ?
O9    C12   C13   C14    . . . . -179.22(3) ?
O9    C12   C11   O8     . . . .  1.40(3) ?
O9    C12   C11   C10    . . . . -179.05(3) ?
O5    C6    C5    C4     . . . . -178.89(3) ?
O5    C6    C7    C2     . . . .  179.71(3) ?
O5    C6    C7    H7     . . . .  -0.8(2) ?
O8    C11   C12   C13    . . . . -179.39(3) ?
O8    C11   C10   C9     . . . .  178.25(3) ?
O8    C11   C10   H10    . . . .  -0.4(2) ?
O6    C8    O7    H7O    . . . .  -6.2(3) ?
O6    C8    C9    C14    . . . .  164.13(3) ?
O6    C8    C9    C10    . . . .  -14.94(3) ?
O7    C8    C9    C14    . . . .  -16.30(3) ?
O7    C8    C9    C10    . . . .  164.62(3) ?
O10   C13   C12   C11    . . . . -178.66(3) ?
O10   C13   C14   C9     . . . .  178.11(3) ?
O10   C13   C14   H14    . . . .  -0.8(3) ?
O3    C4    C5    C6     . . . .  178.15(3) ?
O3    C4    C3    C2     . . . . -179.15(3) ?
O3    C4    C3    H3     . . . .  0.4(3) ?
O1    C1    C2    C7     . . . . -178.06(3) ?
O1    C1    C2    C3     . . . .  2.65(4) ?
O2    C1    O1    H1     . . . .  -1.7(3) ?
O2    C1    C2    C7     . . . .  1.69(3) ?
O2    C1    C2    C3     . . . . -177.60(3) ?
C11   C12   O9    H9     . . . .  0.5(3) ?
C11   C12   C13   C14    . . . .  1.53(3) ?
C11   C10   C9    C8     . . . .  179.78(3) ?
C11   C10   C9    C14    . . . .  0.72(3) ?
C6    C5    O4    H4     . . . .  -8.1(3) ?
C6    C5    C4    C3     . . . .  -1.01(3) ?
C6    C7    C2    C1     . . . . -179.88(3) ?
C6    C7    C2    C3     . . . .  -0.59(3) ?
C13   C12   O9    H9     . . . . -178.8(3) ?
C13   C12   C11   C10    . . . .  0.17(3) ?
C13   C14   C9    C8     . . . . -178.10(3) ?
C13   C14   C9    C10    . . . .  0.95(3) ?
C1    C2    C7    H7     . . . .  0.6(2) ?
C1    C2    C3    C4     . . . . -179.89(3) ?
C1    C2    C3    H3     . . . .  0.6(3) ?
C10   C11   O8    H8     . . . .  -0.8(3) ?
C10   C9    C14   H14    . . . .  179.9(3) ?
H10   C10   C11   C12    . . . . -179.9(3) ?
H10   C10   C9    C8     . . . .  -1.6(3) ?
H10   C10   C9    C14    . . . .  179.4(3) ?
C8    C9    C14   H14    . . . .  0.8(3) ?
C9    C8    O7    H7O    . . . .  174.2(3) ?
C9    C14   C13   C12    . . . .  -2.08(3) ?
C9    C10   C11   C12    . . . .  -1.28(3) ?
C3    C4    O3    H3O    . . . .  -19.4(3) ?
C3    C2    C7    H7     . . . .  179.9(2) ?
H3    C3    C4    C5     . . . .  179.5(3) ?
H3    C3    C2    C7     . . . . -178.7(3) ?
C14   C13   O10   H10O   . . . . -163.3(3) ?
H14   C14   C13   C12    . . . .  179.0(3) ?
C4    C5    O4    H4     . . . .  171.6(3) ?
C4    C5    C6    C7     . . . .  1.28(3) ?
C4    C3    C2    C7     . . . .  0.85(3) ?
C2    C1    O1    H1     . . . .  178.1(3) ?
C2    C7    C6    C5     . . . .  -0.48(3) ?
C2    C3    C4    C5     . . . .  -0.05(3) ?
C12   C13   O10   H10O   . . . .  16.9(3) ?
C12   C11   O8    H8     . . . .  178.7(3) ?
C5    C6    O5    H5     . . . .  174.8(3) ?
C5    C6    C7    H7     . . . .  179.0(2) ?
C5    C4    O3    H3O    . . . .  161.4(3) ?
C7    C6    O5    H5     . . . .  -5.4(3) ?
C15   N1    C16   H16    . . . .  179.1(3) ?
H15   C15   N1    C16    . . . . -179.8(3) ?

loop_
_geom_hbond_atom_site_label_D        
_geom_hbond_atom_site_label_H        
_geom_hbond_atom_site_label_A        
_geom_hbond_distance_DH              
_geom_hbond_distance_HA              
_geom_hbond_distance_DA              
_geom_hbond_angle_DHA                
_geom_hbond_site_symmetry_A          
### Notice sigmas on distances involving HYDROGEN atoms 
### is generally not recommended.
### this may cause reading errors in checkcif
O11   H11A  O10   0.979(3) 1.825(3) 2.7968(5)  171.44(11)  1_445   
O9    H9    O5    0.976(3) 2.051(4) 2.8987(4)  144.1(2)   1_456   
C15   H15   O2    1.080(3) 2.162(3) 3.2006(4)  160.58(18)  1       
O4    H4    O5    0.977(3) 2.186(5) 2.7013(4)  111.5(3)   1       
O9    H9    O8    0.976(3) 2.206(5) 2.7293(4)  112.2(3)   1       
O5    H5    O12   0.977(3) 1.648(3) 2.6084(4)  166.87(17)  1       
O10   H10O  O9    0.976(3) 2.301(6) 2.7429(5)  106.5(4)   1       
O7    H7O   O2    1.015(3) 1.584(3) 2.5948(4)  172.88(12)  1       
O7    H7O   C1    1.015(3) 2.513(3) 3.4984(4)  163.51(15)  1       
O8    H8    O11   0.976(3) 1.697(3) 2.6672(4)  171.60(12)  1       
O1    H1    O6    1.016(3) 1.692(3) 2.7067(4)  176.12(6)   1       
O1    H1    C8    1.016(3) 2.599(3) 3.5702(4)  159.95(17)  1       
O12   H12A  N1    0.981(3) 1.815(3) 2.7935(5)  174.84(7)   1       
O12   H12A  C16   0.981(3) 2.666(4) 3.5352(5)  147.8(2)   1       
O10   H10O  O3    0.976(3) 1.936(4) 2.8485(4)  154.5(3)   1_566   
O4    H4    O8    0.977(3) 1.888(4) 2.7127(4)  140.4(2)   1_654   
C10   H10   O3    1.081(3) 2.531(4) 3.2908(4)  126.5(2)   2_656   
C3    H3    O1    1.080(3) 2.613(4) 3.5603(5)  146.1(2)   2_656   
O11   H11B  O4    0.980(3) 1.900(3) 2.8719(4)  171.05(10)  2_656   
O3    H3O   O6    0.976(3) 1.864(3) 2.7937(3)  158.1(3)   2_656   
O12   H12B  O11   0.979(3) 1.905(3) 2.8699(4)  167.80(14)  2_666   
C16   H16   O7    1.081(3) 2.575(4) 3.4585(5)  138.4(2)   2_776   


_publ_section_comment  
;  
 ?  
;  
_publ_section_references 
;  
 ?  
;  
