# Supplementary material for: π-Hole bonding in a new co-crystal hydrate of gallic acid and pyrazine: static and dynamic charge density analysis
Source: Acta Crystallogr B Struct Sci Cryst Eng Mater. 2022 Mar 23;78(Pt 2):231–46. doi: 10.1107/S2052520622001457 (PMC9004022; doi:10.1107/S2052520622001457)
Supplement: Supplementary file 2 [file b-78-00231-Isup2.hkl]

 
# fcf, LIST 4 option, 
# notice sigma(Iobs) is replaced by sigmaw(Iobs)
# where in the weighting scheme, Weight(hkl) = 1/sigmaw^2 )
# Weight(hkl) =   1/sigma^2
# Input diffraction data were   Ihkl
# Structure was refined vs Ihkl
# written by  MoPro v21.06 

data_I
_shelx_title ' written by MoPro v21.06'
_shelx_refln_list_code        4
_shelx_F_calc_maximum      156.73
_exptl_crystal_F_000       434.00
_reflns_d_resolution_high  0.4997

loop_
_space_group_symop_operation_xyz 
  ' x , y , z '                                                                                     
  ' -x , -y , -z '                                                                                  

_cell_length_a     7.7242
_cell_length_b     9.0042
_cell_length_c    13.3769
_cell_angle_alpha  92.440
_cell_angle_beta   96.223
_cell_angle_gamma 112.469


_shelx_F_squared_multiplier     1.0 

loop_ 
 _refln_index_h 
 _refln_index_k 
 _refln_index_l 
 _refln_F_squared_calc 
 _refln_F_squared_meas 
 _refln_F_squared_sigma
 _refln_observed_status
   1     0     0        299.52        298.83          2.22   o 
   2     0     0        923.33        918.44          6.24   o 
   3     0     0        240.45        244.83          1.83   o 
   4     0     0        163.71        165.22          1.41   o 
   5     0     0       2142.30       2124.77         14.81   o 
   6     0     0        226.41        227.93          1.98   o 
   7     0     0        123.86        118.78          2.64   o 
   8     0     0         33.86         33.99          0.85   o 
   9     0     0         11.94         11.31          0.97   o 
  10     0     0         15.06         16.05          1.36   o 
  11     0     0         17.73         16.69          1.44   o 
  12     0     0          0.10          0.64          0.88   o 
  13     0     0          6.30          6.57          1.25   o 
  14     0     0          3.01          5.77          1.36   o 
 -14     1     0         32.72         31.44          2.43   o 
 -13     1     0          0.32          4.22          1.72   o 
 -12     1     0          0.38          0.38          0.83   o 
 -11     1     0         16.79         16.69          0.99   o 
 -10     1     0         10.50         10.43          0.89   o 
  -9     1     0          7.96          8.23          0.63   o 
  -8     1     0          4.92          4.96          0.71   o 
  -7     1     0        319.66        321.42          2.68   o 
  -6     1     0         27.60         28.04          0.61   o 
  -5     1     0        434.38        441.36          3.13   o 
  -4     1     0       1648.64       1621.10         16.58   o 
  -3     1     0       1149.12       1133.71          7.04   o 
  -2     1     0        224.62        228.77          1.57   o 
  -1     1     0         69.21         70.41          0.56   o 
   0     1     0       1954.82       1775.92         19.90   o 
   1     1     0       6584.24       6196.97         99.19   o 
   2     1     0        962.81        959.47          5.33   o 
   3     1     0        156.84        157.10          1.42   o 
   4     1     0         34.50         34.06          0.93   o 
   5     1     0         63.43         66.30          1.78   o 
   6     1     0          2.65          1.76          0.95   o 
   7     1     0         21.98         20.15          1.42   o 
   8     1     0          8.53          8.65          0.87   o 
   9     1     0         16.55         16.29          1.17   o 
  10     1     0          0.27          1.12          0.57   o 
  11     1     0         12.62         12.84          1.55   o 
  12     1     0          0.24          2.31          0.81   o 
  13     1     0         21.23         19.93          2.82   o 
 -14     2     0         32.02         28.93          3.86   o 
 -13     2     0          0.40          0.60          0.96   o 
 -11     2     0          1.04          1.21          0.66   o 
 -10     2     0         41.83         42.23          1.26   o 
  -9     2     0          3.99          4.29          0.43   o 
  -8     2     0        102.48        102.49          1.50   o 
  -7     2     0         15.85         15.52          0.56   o 
  -6     2     0         75.11         75.51          1.08   o 
  -5     2     0        954.37        950.07          5.83   o 
  -4     2     0         13.81         12.85          0.47   o 
  -3     2     0         71.92         72.26          0.90   o 
  -2     2     0       1168.48       1152.02         12.01   o 
  -1     2     0         93.07         93.79          0.73   o 
   0     2     0         67.33         68.25          0.68   o 
   1     2     0        377.43        385.05          2.59   o 
   2     2     0        239.34        237.34          1.97   o 
   3     2     0       1481.14       1482.59          8.54   o 
   4     2     0        271.11        271.52          2.37   o 
   5     2     0        173.45        169.65          1.84   o 
   6     2     0        343.41        355.12          3.67   o 
   7     2     0          9.76          8.38          0.64   o 
   8     2     0          1.44          1.45          0.42   o 
   9     2     0         11.14         10.46          1.17   o 
  10     2     0         12.97         11.57          0.84   o 
  11     2     0         20.71         21.54          1.18   o 
  12     2     0         34.93         33.37          1.99   o 
  13     2     0          2.68          2.84          1.81   o 
 -14     3     0          0.30          1.69          1.32   o 
 -13     3     0         14.15         13.60          1.21   o 
 -12     3     0         24.08         23.36          1.16   o 
 -11     3     0         59.17         63.62          1.46   o 
 -10     3     0          2.73          3.50          1.02   o 
  -9     3     0         67.91         68.23          1.27   o 
  -8     3     0          1.51          1.55          0.79   o 
  -7     3     0          1.67          1.68          0.30   o 
  -6     3     0        179.89        182.52          1.73   o 
  -5     3     0        609.23        612.89          4.22   o 
  -4     3     0        699.53        705.02          4.11   o 
  -3     3     0        270.52        272.98          2.17   o 
  -2     3     0        905.29        886.29          5.46   o 
  -1     3     0         41.15         40.64          0.53   o 
   0     3     0        317.18        323.22          2.29   o 
   1     3     0       1213.66       1218.90          7.24   o 
   2     3     0         24.86         25.05          0.47   o 
   3     3     0         44.50         49.02          0.90   o 
   4     3     0         18.53         19.32          0.66   o 
   5     3     0          7.40         13.16          1.51   o 
   6     3     0         62.13         59.32          1.99   o 
   7     3     0        141.25        141.16          1.98   o 
   8     3     0         14.38         14.98          0.71   o 
   9     3     0        209.73        208.78          3.33   o 
  10     3     0          6.90          6.23          0.72   o 
  11     3     0         16.45         14.99          1.00   o 
  12     3     0          4.60          4.31          0.86   o 
 -15     4     0          0.78         15.57          5.64   o 
 -13     4     0         21.18         16.24          2.28   o 
 -12     4     0         90.25         91.09          2.84   o 
 -11     4     0         15.60         15.06          1.42   o 
 -10     4     0         11.22         10.41          1.59   o 
  -9     4     0         19.56         18.12          1.08   o 
  -8     4     0         80.82         83.47          2.00   o 
  -7     4     0        123.27        120.98          1.67   o 
  -6     4     0        189.74        192.91          1.75   o 
  -4     4     0         12.10         12.46          0.46   o 
  -3     4     0        263.10        266.16          2.03   o 
  -2     4     0        139.96        140.07          1.26   o 
  -1     4     0         66.74         68.70          0.86   o 
   0     4     0        569.65        575.95          3.61   o 
   1     4     0         86.79         86.05          1.00   o 
   2     4     0         74.52         74.62          0.95   o 
   3     4     0       1434.95       1424.28         10.93   o 
   4     4     0       2413.78       2400.45         16.12   o 
   5     4     0          1.70          2.03          0.72   o 
   6     4     0        194.46        193.90          2.73   o 
   7     4     0         12.34         10.83          0.89   o 
   8     4     0        180.50        182.37          2.52   o 
   9     4     0         79.14         79.73          2.03   o 
  10     4     0          8.86          9.12          1.36   o 
  11     4     0          1.90          2.58          0.80   o 
  12     4     0          2.11          3.30          0.94   o 
 -15     5     0          4.72          3.09          2.29   o 
 -14     5     0          0.07          5.42          2.16   o 
 -13     5     0         23.60         24.62          1.82   o 
 -12     5     0        155.48        156.50          4.66   o 
 -11     5     0        149.95        152.63          2.79   o 
 -10     5     0         41.33         40.77          1.05   o 
  -9     5     0          0.57          1.18          0.40   o 
  -8     5     0          7.71          6.86          1.07   o 
  -7     5     0         16.19         15.98          0.92   o 
  -6     5     0        609.83        611.41          4.04   o 
  -5     5     0         63.90         66.31          1.06   o 
  -4     5     0         50.78         50.26          0.80   o 
  -3     5     0        575.48        576.33          3.80   o 
  -2     5     0        687.48        704.02          4.13   o 
  -1     5     0        667.11        666.22          4.22   o 
   0     5     0        483.44        480.03          3.52   o 
   1     5     0        199.29        202.02          1.93   o 
   2     5     0         72.63         72.27          1.06   o 
   3     5     0         38.09         39.32          1.49   o 
   4     5     0        671.21        669.84          6.09   o 
   5     5     0        372.01        372.01          4.02   o 
   6     5     0         22.19         19.94          1.15   o 
   7     5     0         15.96         15.38          0.78   o 
   8     5     0         52.64         54.81          1.63   o 
  10     5     0          0.41          2.87          2.01   o 
  11     5     0          1.22          1.77          1.55   o 
 -15     6     0         10.88         13.29          2.65   o 
 -14     6     0          0.00          0.23          1.50   o 
 -13     6     0         79.28         80.81          3.10   o 
 -12     6     0         84.73         88.67          2.92   o 
 -11     6     0         32.83         33.09          1.45   o 
 -10     6     0         45.80         47.57          1.51   o 
  -9     6     0         59.07         57.56          1.67   o 
  -8     6     0        309.40        311.83          3.00   o 
  -7     6     0         11.13         10.47          0.79   o 
  -6     6     0        237.18        238.51          2.12   o 
  -5     6     0        208.16        212.46          2.09   o 
  -4     6     0        887.85        887.78          6.35   o 
  -3     6     0       1374.46       1346.64          8.17   o 
  -2     6     0         19.92         18.18          0.74   o 
  -1     6     0        139.07        137.04          1.30   o 
   0     6     0          0.56          0.60          0.34   o 
   1     6     0         11.82         12.58          0.89   o 
   2     6     0        583.81        583.57          4.34   o 
   3     6     0        233.74        232.20          2.58   o 
   4     6     0         48.42         49.86          1.15   o 
   5     6     0         29.70         28.78          1.07   o 
   6     6     0         15.57         17.67          0.84   o 
   7     6     0          3.58          3.18          0.99   o 
   8     6     0        199.01        199.75          3.16   o 
   9     6     0         42.37         43.54          1.43   o 
  10     6     0         62.19         61.06          1.95   o 
 -15     7     0          1.29          5.85          1.86   o 
 -14     7     0          8.76         11.15          2.21   o 
 -13     7     0         26.36         29.08          2.03   o 
 -12     7     0         55.94         55.60          2.23   o 
 -11     7     0        279.68        286.62          4.98   o 
 -10     7     0         17.38         16.33          0.97   o 
  -8     7     0         61.35         57.12          2.12   o 
  -7     7     0         36.39         36.42          1.61   o 
  -6     7     0        103.45        104.97          1.85   o 
  -5     7     0        420.07        425.85          3.61   o 
  -4     7     0         40.67         40.63          0.93   o 
  -3     7     0        208.13        205.17          1.98   o 
  -2     7     0          0.01          0.39          0.33   o 
  -1     7     0        541.44        546.71          3.79   o 
   0     7     0        371.02        368.30          3.12   o 
   1     7     0        334.66        334.27          3.04   o 
   2     7     0         87.15         85.87          1.25   o 
   4     7     0         74.12         76.24          1.41   o 
   5     7     0         43.77         40.99          1.50   o 
   6     7     0          1.78          1.59          1.02   o 
   7     7     0          7.14          4.63          0.68   o 
   8     7     0        152.75        151.94          2.87   o 
   9     7     0        284.73        288.41          4.49   o 
  10     7     0          3.37          7.08          3.85   o 
 -15     8     0          0.01          5.43          2.24   o 
 -14     8     0         10.26         13.51          1.98   o 
 -13     8     0         43.96         48.10          4.36   o 
 -12     8     0         10.25          9.80          1.73   o 
 -11     8     0         28.21         28.73          1.51   o 
 -10     8     0          4.06          3.65          0.74   o 
  -9     8     0         41.56         40.44          1.21   o 
  -8     8     0        143.60        144.82          4.35   o 
  -7     8     0        142.06        141.16          2.00   o 
  -6     8     0          0.81          0.21          0.87   o 
  -5     8     0        104.14        104.94          1.62   o 
  -4     8     0         17.40         16.79          0.72   o 
  -3     8     0         18.04         16.35          1.05   o 
  -2     8     0        142.72        141.87          1.68   o 
  -1     8     0        348.75        343.13          3.10   o 
   0     8     0        320.61        326.45          3.16   o 
   1     8     0         16.21         15.61          0.78   o 
   2     8     0         97.54         96.66          1.45   o 
   3     8     0         51.77         52.27          1.10   o 
   4     8     0         56.60         58.52          1.78   o 
   5     8     0         30.95         31.24          1.19   o 
   6     8     0          0.00          1.06          0.86   o 
   7     8     0        146.61        144.55          2.72   o 
   8     8     0         19.63         20.12          1.52   o 
   9     8     0          0.25          0.14          0.85   o 
  10     8     0          2.25          3.51          2.16   o 
 -15     9     0          2.26          6.15          4.21   o 
 -14     9     0         84.16         92.11          3.78   o 
 -13     9     0         20.97         21.39          2.05   o 
 -12     9     0         20.09         24.79          1.78   o 
 -11     9     0          6.86         12.19          1.96   o 
 -10     9     0          1.12          2.00          1.27   o 
  -9     9     0         20.16         20.57          1.29   o 
  -8     9     0          1.06          1.28          0.57   o 
  -7     9     0         43.64         44.35          1.52   o 
  -6     9     0         87.12         88.15          1.66   o 
  -5     9     0        233.46        234.33          2.54   o 
  -4     9     0        161.94        163.24          2.10   o 
  -3     9     0          2.88          3.24          0.67   o 
  -2     9     0         71.71         69.93          1.59   o 
  -1     9     0        114.56        111.38          1.88   o 
   0     9     0          0.02          0.26          1.13   o 
   1     9     0        385.06        390.55          4.77   o 
   2     9     0        539.23        548.40          4.65   o 
   3     9     0         49.35         51.10          1.21   o 
   4     9     0          2.39          2.31          0.58   o 
   5     9     0         54.31         55.53          2.15   o 
   6     9     0          7.06          7.77          0.86   o 
   7     9     0        148.43        148.73          4.78   o 
   8     9     0          3.24          4.04          1.13   o 
   9     9     0          2.86          2.35          2.27   o 
 -15    10     0          3.52          0.34          1.84   o 
 -14    10     0         14.75         18.94          2.14   o 
 -13    10     0         23.67         27.71          2.06   o 
 -12    10     0         54.38         57.88          2.55   o 
 -11    10     0          0.46          0.01          0.91   o 
 -10    10     0        201.73        207.79          3.96   o 
  -9    10     0         18.48         17.04          1.02   o 
  -8    10     0         27.39         28.31          1.18   o 
  -7    10     0         33.92         32.97          2.64   o 
  -6    10     0         22.41         22.37          1.56   o 
  -5    10     0        517.86        522.09          4.67   o 
  -4    10     0         60.69         59.13          2.58   o 
  -3    10     0          8.09          8.56          0.80   o 
  -2    10     0         72.04         76.89          1.18   o 
  -1    10     0         11.11         10.20          0.72   o 
   0    10     0         44.71         45.68          1.36   o 
   1    10     0         30.33         30.85          1.03   o 
   2    10     0        124.83        125.40          1.95   o 
   3    10     0        104.61        103.58          2.03   o 
   4    10     0         14.32         14.77          1.19   o 
   5    10     0        161.71        160.84          3.07   o 
   6    10     0         20.19         21.51          3.81   o 
   7    10     0         46.25         43.74          1.65   o 
   8    10     0         80.96         77.49          2.98   o 
 -14    11     0         40.69         43.05          3.02   o 
 -13    11     0         10.81         12.60          1.64   o 
 -12    11     0          2.72          0.59          1.17   o 
 -10    11     0          0.02          0.55          0.85   o 
  -9    11     0        685.30        712.14         10.35   o 
  -8    11     0        199.83        197.77          3.29   o 
  -7    11     0        172.11        175.32          3.08   o 
  -6    11     0         62.89         59.52          2.81   o 
  -5    11     0         27.92         23.88          0.70   o 
  -4    11     0        556.77        557.04          4.63   o 
  -3    11     0         39.23         35.57          0.84   o 
  -2    11     0         61.95         60.41          1.10   o 
  -1    11     0          2.86          3.29          0.52   o 
   0    11     0          0.22          0.25          0.58   o 
   1    11     0        369.60        382.96          4.40   o 
   2    11     0         10.38          9.27          0.75   o 
   3    11     0          4.18          4.51          0.96   o 
   4    11     0         80.96         76.09          1.75   o 
   5    11     0        124.21        124.62          3.70   o 
   6    11     0         66.92         61.66          2.04   o 
   7    11     0          2.42          4.60          0.85   o 
 -14    12     0          4.67          3.04          3.04   o 
 -13    12     0         97.97        100.69          4.00   o 
 -12    12     0         22.94         21.99          2.12   o 
 -11    12     0         12.74         12.36          1.52   o 
 -10    12     0         46.37         48.36          2.35   o 
  -9    12     0          9.08          8.91          1.85   o 
  -8    12     0        202.74        199.76          4.22   o 
  -7    12     0          0.14          1.46          1.72   o 
  -6    12     0         27.54         24.22          1.34   o 
  -5    12     0        187.14        188.98          2.23   o 
  -4    12     0         77.26         75.14          1.27   o 
  -3    12     0         63.18         61.22          1.62   o 
  -2    12     0         45.12         43.56          0.99   o 
  -1    12     0         21.59         20.85          0.83   o 
   0    12     0         12.95         13.23          0.67   o 
   1    12     0         47.08         47.86          1.20   o 
   3    12     0         34.57         31.74          1.36   o 
   4    12     0          3.01          3.53          0.75   o 
   5    12     0         36.78         32.82          1.76   o 
   6    12     0          4.67          4.19          0.98   o 
 -14    13     0          3.77          1.97          1.67   o 
 -13    13     0         50.36         54.69          5.24   o 
 -12    13     0          1.59          0.56          1.94   o 
 -10    13     0        119.16        125.15          3.84   o 
  -9    13     0          1.10          2.04          1.54   o 
  -8    13     0          4.16          2.90          1.27   o 
  -7    13     0          0.50          1.28          0.96   o 
  -6    13     0          6.19          6.75          2.14   o 
  -5    13     0          0.97          0.33          1.22   o 
  -4    13     0          0.42          1.51          0.77   o 
  -3    13     0          1.78          2.12          0.69   o 
  -2    13     0         15.03         13.44          1.26   o 
  -1    13     0         21.79         22.13          1.20   o 
   0    13     0         35.45         33.94          1.09   o 
   1    13     0         65.14         63.68          2.46   o 
   2    13     0         41.92         42.54          1.81   o 
   3    13     0          0.06          0.62          0.68   o 
   4    13     0         44.46         41.16          2.06   o 
   5    13     0         83.31         74.78          2.98   o 
 -13    14     0          0.23          0.58          1.57   o 
 -12    14     0          1.69          1.15          1.10   o 
 -11    14     0          2.47          2.05          1.00   o 
 -10    14     0        129.28        130.23          3.17   o 
  -9    14     0          2.36          0.06          1.91   o 
  -8    14     0          2.17          1.71          1.55   o 
  -7    14     0          1.34          2.18          1.24   o 
  -6    14     0        141.88        142.03          2.28   o 
  -5    14     0          5.71          4.60          0.68   o 
  -4    14     0        184.66        188.47          2.38   o 
  -3    14     0         34.16         32.47          1.05   o 
  -2    14     0         26.34         24.16          1.21   o 
  -1    14     0         27.58         23.54          0.98   o 
   0    14     0          0.00          0.10          0.91   o 
   1    14     0         64.84         64.62          2.12   o 
   2    14     0          0.62          0.77          0.92   o 
   3    14     0         16.30         15.31          1.61   o 
   4    14     0          0.08          2.27          1.33   o 
 -12    15     0          5.03          4.26          1.21   o 
 -11    15     0          4.39          5.73          1.09   o 
 -10    15     0          0.28          0.51          1.74   o 
  -9    15     0          0.85          1.81          1.07   o 
  -8    15     0          1.75          1.72          0.81   o 
  -7    15     0          6.43          2.87          3.69   o 
  -6    15     0        184.83        181.40          3.72   o 
  -5    15     0        221.35        210.26          3.86   o 
  -4    15     0        220.46        223.53          3.56   o 
  -3    15     0          6.78          6.89          1.25   o 
  -2    15     0         17.92         16.27          1.12   o 
  -1    15     0         97.94         94.43          2.58   o 
   0    15     0        155.26        159.89          3.40   o 
   1    15     0         55.91         52.18          1.97   o 
   2    15     0         23.37         22.60          1.76   o 
 -10    16     0          9.94         11.40          1.17   o 
  -9    16     0         97.45        102.38          2.92   o 
  -8    16     0         40.20         42.43          1.97   o 
  -7    16     0         40.16         41.65          1.92   o 
  -6    16     0          1.32          3.21          1.49   o 
  -5    16     0        115.55        113.41          3.48   o 
  -4    16     0        283.18        283.38          4.59   o 
  -3    16     0         26.97         25.09          1.79   o 
  -2    16     0         39.23         39.05          2.82   o 
  -1    16     0        108.32        106.08          3.27   o 
   0    16     0          3.03          3.69          1.15   o 
   1    16     0          7.65          9.99          1.86   o 
 -10    17     0         18.64         22.23          1.79   o 
  -9    17     0         10.77         13.27          1.27   o 
  -8    17     0         28.76         25.16          2.25   o 
  -7    17     0         85.37         82.18          2.66   o 
  -6    17     0         32.95         31.57          1.95   o 
  -5    17     0         50.55         54.47          2.44   o 
  -4    17     0         25.89         24.29          3.71   o 
  -3    17     0         14.66         14.08          3.37   o 
  -2    17     0          0.01          0.89          1.72   o 
   2   -17     1          5.70          4.88          1.29   o 
   3   -17     1         37.91         34.26          1.89   o 
   4   -17     1         20.62         17.40          1.22   o 
   5   -17     1         25.83         26.17          1.83   o 
   6   -17     1          1.07          1.03          1.63   o 
   8   -17     1        109.19        114.50          3.15   o 
   9   -17     1         38.40         40.12          2.09   o 
  10   -17     1         27.34         31.09          2.03   o 
  -1   -16     1         14.07         14.91          1.93   o 
   0   -16     1          4.02          5.66          1.02   o 
   1   -16     1         26.30         27.13          1.50   o 
   2   -16     1         77.70         74.81          1.90   o 
   3   -16     1         19.81         17.27          2.27   o 
   4   -16     1         44.56         39.19          2.14   o 
   5   -16     1         69.89         62.24          2.33   o 
   6   -16     1         35.73         29.63          2.49   o 
   7   -16     1        212.87        205.07          7.23   o 
   8   -16     1          0.03          0.84          1.67   o 
   9   -16     1          6.43          5.88          1.03   o 
  10   -16     1         16.64         18.23          1.58   o 
  11   -16     1         18.14         19.26          1.61   o 
  -2   -15     1          2.33          1.17          0.86   o 
  -1   -15     1         29.18         28.85          2.35   o 
   0   -15     1         73.55         73.46          2.28   o 
   1   -15     1         25.93         26.11          1.39   o 
   2   -15     1          4.49          4.08          1.15   o 
   3   -15     1          4.46          5.78          1.24   o 
   4   -15     1         11.82         10.91          0.74   o 
   5   -15     1         68.94         64.84          1.91   o 
   6   -15     1         20.75         22.12          1.90   o 
   7   -15     1         14.67         14.05          1.55   o 
   8   -15     1         22.87         18.40          1.28   o 
   9   -15     1          1.27          1.79          1.44   o 
  10   -15     1          3.77          3.74          0.99   o 
  11   -15     1          0.11          1.97          3.01   o 
  12   -15     1          1.44          0.81          1.21   o 
  -4   -14     1          5.29          3.72          1.86   o 
  -3   -14     1         88.46         89.02          2.16   o 
  -2   -14     1         46.45         48.99          1.86   o 
  -1   -14     1         54.18         52.68          1.94   o 
   0   -14     1         10.68         10.59          0.87   o 
   1   -14     1          5.84          5.12          0.76   o 
   2   -14     1          2.83          2.19          0.72   o 
   3   -14     1         14.10         13.22          0.69   o 
   4   -14     1          1.28          1.44          0.57   o 
   5   -14     1         30.48         28.45          1.46   o 
   7   -14     1          1.05          0.34          1.45   o 
   8   -14     1         12.95         14.58          1.57   o 
   9   -14     1          0.64          0.34          1.12   o 
  10   -14     1         78.92         77.94          3.07   o 
  11   -14     1          3.57          3.19          1.06   o 
  13   -14     1          4.02          5.45          4.31   o 
  -5   -13     1         14.37         16.04          2.19   o 
  -4   -13     1          1.18          1.52          0.89   o 
  -3   -13     1          2.07          1.88          1.94   o 
  -2   -13     1          3.15          4.23          1.58   o 
   0   -13     1          5.03          4.52          0.53   o 
   1   -13     1         18.69         17.16          1.24   o 
   2   -13     1         16.10         14.08          0.69   o 
   3   -13     1          0.86          0.22          0.53   o 
   4   -13     1         21.30         20.16          1.27   o 
   5   -13     1          4.12          3.77          0.51   o 
   6   -13     1          2.73          2.80          1.07   o 
   7   -13     1         29.17         30.20          1.68   o 
   8   -13     1          9.55          8.46          1.36   o 
   9   -13     1         70.79         68.01          2.60   o 
  10   -13     1          9.62         11.48          1.42   o 
  11   -13     1         88.10         93.63          4.20   o 
  12   -13     1          0.25          1.06          2.20   o 
  14   -13     1          0.37          0.95          1.67   o 
  -6   -12     1         51.54         47.50          1.76   o 
  -5   -12     1         86.76         84.30          2.91   o 
  -4   -12     1        125.39        124.54          3.04   o 
  -3   -12     1         26.68         22.97          1.43   o 
  -2   -12     1        108.26        107.14          2.27   o 
  -1   -12     1         62.34         64.86          1.93   o 
   0   -12     1         12.43         11.42          1.56   o 
   1   -12     1         87.91         90.81          1.71   o 
   2   -12     1         10.73         11.07          0.63   o 
   3   -12     1          5.89          5.74          0.43   o 
   4   -12     1         51.14         51.12          1.41   o 
   5   -12     1          0.02          0.10          0.74   o 
   6   -12     1          3.46          1.86          0.50   o 
   7   -12     1         11.72         12.41          1.09   o 
   8   -12     1        102.80        106.56          4.67   o 
   9   -12     1         56.83         59.26          4.14   o 
  10   -12     1          2.75          3.31          2.79   o 
  11   -12     1         87.96         89.87          3.38   o 
  12   -12     1         27.72         27.00          2.25   o 
  13   -12     1          7.16          9.68          2.50   o 
  14   -12     1         14.90         15.22          2.71   o 
  -7   -11     1          2.10          1.59          1.71   o 
  -5   -11     1        334.94        342.69          5.57   o 
  -4   -11     1        210.98        212.37          3.46   o 
  -3   -11     1          6.24          7.49          0.77   o 
  -2   -11     1          7.57          6.80          0.64   o 
  -1   -11     1         14.85         13.05          1.41   o 
   0   -11     1         52.49         51.53          1.02   o 
   1   -11     1        272.06        277.29          3.00   o 
   2   -11     1        108.69        110.22          1.57   o 
   3   -11     1          5.55          6.32          0.42   o 
   4   -11     1          3.35          2.69          0.60   o 
   5   -11     1         46.06         43.53          1.00   o 
   6   -11     1         49.50         45.13          1.06   o 
   7   -11     1        303.42        308.68          3.88   o 
   8   -11     1         60.63         60.27          2.17   o 
   9   -11     1          0.17          0.35          1.76   o 
  10   -11     1        407.41        418.74          7.26   o 
  12   -11     1          8.34          7.47          1.26   o 
  13   -11     1          2.01          2.11          1.50   o 
  14   -11     1          3.19          4.67          1.67   o 
  -8   -10     1         83.28         84.44          3.22   o 
  -7   -10     1          4.95          4.18          0.84   o 
  -6   -10     1        170.55        164.48          4.04   o 
  -5   -10     1         78.90         76.33          2.38   o 
  -4   -10     1         22.44         21.07          1.12   o 
  -3   -10     1         40.12         39.55          1.29   o 
  -2   -10     1          0.14          0.87          0.65   o 
  -1   -10     1        135.48        139.87          2.04   o 
   0   -10     1        144.33        143.59          1.85   o 
   1   -10     1          7.82          7.43          0.73   o 
   2   -10     1         29.42         27.85          1.13   o 
   3   -10     1        361.51        364.18          3.34   o 
   4   -10     1         70.82         69.15          1.84   o 
   5   -10     1          4.91          4.95          1.42   o 
   6   -10     1          2.62          2.48          2.27   o 
   7   -10     1          1.25          0.71          1.88   o 
   8   -10     1         13.10         11.89          0.89   o 
  10   -10     1         16.13         15.34          1.24   o 
  11   -10     1         43.59         44.29          2.16   o 
  12   -10     1          8.43          7.35          2.16   o 
  13   -10     1         29.64         29.70          2.14   o 
  14   -10     1          3.87          7.04          2.57   o 
  15   -10     1          1.38          1.92          3.26   o 
  -9    -9     1          9.41         10.87          1.46   o 
  -8    -9     1         79.64         73.78          2.20   o 
  -7    -9     1        422.88        412.27          6.15   o 
  -6    -9     1         62.77         61.33          2.07   o 
  -5    -9     1         34.63         35.02          1.46   o 
  -4    -9     1          1.31          1.08          0.90   o 
  -3    -9     1          0.62          0.56          0.38   o 
  -2    -9     1         73.13         71.40          1.31   o 
  -1    -9     1         49.48         48.29          1.37   o 
   0    -9     1          7.44          6.20          1.33   o 
   1    -9     1         37.51         36.28          1.29   o 
   2    -9     1         79.86         79.33          1.42   o 
   3    -9     1         51.12         50.55          1.26   o 
   4    -9     1         37.47         38.17          1.18   o 
   5    -9     1         13.79         12.60          1.28   o 
   6    -9     1        148.10        148.02          1.86   o 
   7    -9     1        246.80        246.97          2.87   o 
   8    -9     1        273.22        279.43          3.46   o 
   9    -9     1          0.03          1.37          1.60   o 
  10    -9     1         23.00         24.63          1.61   o 
  12    -9     1          8.33          7.84          2.05   o 
  13    -9     1        163.53        174.02          4.66   o 
  15    -9     1          9.19          9.27          2.96   o 
 -10    -8     1          7.95          8.15          1.60   o 
  -9    -8     1          1.04          0.99          1.01   o 
  -8    -8     1         30.06         30.66          1.34   o 
  -7    -8     1         19.84         18.57          1.94   o 
  -6    -8     1         69.12         71.30          1.94   o 
  -5    -8     1        134.97        138.91          2.49   o 
  -4    -8     1          0.66          0.28          0.46   o 
  -3    -8     1          8.71          8.49          0.62   o 
  -2    -8     1         49.87         48.60          1.35   o 
  -1    -8     1         36.53         35.69          0.87   o 
   0    -8     1        242.74        241.07          2.67   o 
   1    -8     1        262.75        262.20          2.57   o 
   2    -8     1         39.87         41.36          1.29   o 
   3    -8     1        125.12        126.75          1.91   o 
   4    -8     1         40.73         41.05          1.08   o 
   5    -8     1          4.94          5.25          0.91   o 
   6    -8     1         15.71         16.73          1.09   o 
   7    -8     1        100.34        100.74          1.63   o 
   8    -8     1        163.24        157.00          2.00   o 
   9    -8     1         77.40         76.95          1.66   o 
  10    -8     1         68.25         64.14          1.83   o 
  11    -8     1         16.83         15.95          1.15   o 
  12    -8     1          3.80          4.32          1.16   o 
  13    -8     1         94.36        102.36          3.49   o 
  14    -8     1          0.14          0.74          1.72   o 
  15    -8     1          0.29          3.67          3.04   o 
 -10    -7     1         10.91         10.97          1.00   o 
  -9    -7     1         21.98         20.68          1.76   o 
  -8    -7     1          3.57          4.52          0.66   o 
  -7    -7     1          1.14          2.63          0.73   o 
  -6    -7     1          2.25          2.06          1.00   o 
  -5    -7     1         23.64         22.35          1.04   o 
  -4    -7     1         89.71         90.46          1.69   o 
  -3    -7     1         55.52         54.11          1.05   o 
  -2    -7     1         71.57         69.45          1.05   o 
  -1    -7     1          3.13          3.85          0.78   o 
   0    -7     1        309.28        308.16          2.95   o 
   1    -7     1         26.83         26.31          0.95   o 
   2    -7     1        353.01        352.84          3.01   o 
   3    -7     1        757.47        764.22          6.20   o 
   4    -7     1         58.29         58.66          0.95   o 
   5    -7     1        188.50        188.91          2.00   o 
   6    -7     1          6.78          6.60          0.41   o 
   8    -7     1        412.41        418.46          4.56   o 
  10    -7     1          1.07          2.16          1.00   o 
  11    -7     1         47.02         47.27          1.75   o 
  12    -7     1         31.44         30.63          1.95   o 
  13    -7     1        117.35        130.11          5.15   o 
  14    -7     1          9.91         10.95          1.72   o 
  15    -7     1          1.22          4.08          1.82   o 
 -11    -6     1         82.04         81.47          2.25   o 
 -10    -6     1          3.35          3.09          0.93   o 
  -9    -6     1          0.96          0.52          1.56   o 
  -8    -6     1        111.49        110.96          2.21   o 
  -7    -6     1          2.33          3.02          0.60   o 
  -6    -6     1        102.50        100.73          1.98   o 
  -5    -6     1         61.80         60.22          1.34   o 
  -4    -6     1        232.27        228.25          2.58   o 
  -3    -6     1        815.16        800.51          5.43   o 
  -2    -6     1          0.01          3.33          0.73   o 
  -1    -6     1       1139.58       1133.21          7.39   o 
   0    -6     1          1.88          1.53          0.27   o 
   1    -6     1         78.03         76.46          1.15   o 
   2    -6     1        896.51        891.54          6.45   o 
   3    -6     1        328.83        324.45          3.08   o 
   4    -6     1        604.24        612.08          4.25   o 
   5    -6     1          1.07          0.59          0.54   o 
   6    -6     1         58.10         58.89          1.10   o 
   7    -6     1        307.66        304.40          2.69   o 
   8    -6     1          3.76          4.67          0.89   o 
   9    -6     1         60.43         59.32          1.34   o 
  10    -6     1          1.53          1.26          0.56   o 
  11    -6     1          5.24          4.51          0.70   o 
  12    -6     1         56.14         57.76          2.20   o 
  13    -6     1          5.70          7.13          1.60   o 
  14    -6     1         13.46         19.56          2.22   o 
  15    -6     1         23.60         30.73          2.88   o 
 -11    -5     1         43.38         41.77          2.67   o 
 -10    -5     1          0.51          1.53          0.87   o 
  -9    -5     1          3.12          2.96          1.37   o 
  -8    -5     1         42.11         42.23          1.59   o 
  -7    -5     1         18.88         20.27          1.01   o 
  -6    -5     1          1.62          1.40          0.48   o 
  -5    -5     1        133.68        131.61          1.88   o 
  -4    -5     1        854.46        847.33          6.79   o 
  -3    -5     1        313.57        314.67          2.81   o 
  -2    -5     1       1052.43       1043.67          6.92   o 
  -1    -5     1        115.14        113.30          1.33   o 
   0    -5     1        159.12        158.95          1.37   o 
   1    -5     1        471.77        466.30          3.46   o 
   2    -5     1        100.70         98.79          0.96   o 
   3    -5     1         39.75         39.38          0.68   o 
   4    -5     1       1152.04       1126.04          9.63   o 
   5    -5     1        153.98        156.31          1.53   o 
   6    -5     1         48.44         47.80          0.92   o 
   7    -5     1        334.87        336.19          2.83   o 
   8    -5     1        114.70        114.44          1.61   o 
   9    -5     1         21.89         21.12          1.19   o 
  10    -5     1         10.24         10.39          0.76   o 
  11    -5     1          0.10          0.63          0.67   o 
  12    -5     1        182.13        184.25          3.18   o 
  13    -5     1         90.01         90.92          3.52   o 
  14    -5     1          1.66          1.61          1.17   o 
  15    -5     1          0.09         12.18          5.64   o 
 -12    -4     1          0.44          2.63          1.37   o 
 -11    -4     1          0.60          0.58          0.79   o 
 -10    -4     1         31.55         27.82          1.13   o 
  -9    -4     1        119.24        117.71          2.17   o 
  -8    -4     1          0.04          0.96          1.03   o 
  -7    -4     1         24.20         23.83          0.93   o 
  -5    -4     1         36.22         34.85          1.78   o 
  -4    -4     1       1171.86       1195.01          9.13   o 
  -3    -4     1        538.04        542.95          3.99   o 
  -2    -4     1         54.97         55.71          0.88   o 
  -1    -4     1        759.91        762.86          4.86   o 
   0    -4     1       1573.34       1570.57          8.81   o 
   1    -4     1        371.03        373.39          2.82   o 
   2    -4     1        641.89        651.14          4.07   o 
   3    -4     1        103.27        105.00          1.15   o 
   4    -4     1        695.52        701.64          4.47   o 
   5    -4     1          1.26          0.68          0.51   o 
   6    -4     1        792.25        797.28          5.24   o 
   7    -4     1          3.78          4.11          0.43   o 
   8    -4     1         62.37         61.94          2.00   o 
   9    -4     1          6.76          5.13          1.21   o 
  10    -4     1         20.62         21.60          0.87   o 
  11    -4     1         36.33         35.69          1.15   o 
  12    -4     1         22.51         21.49          1.18   o 
  13    -4     1         29.65         31.60          1.78   o 
  14    -4     1          0.07          1.08          1.31   o 
  15    -4     1         14.69         15.66          1.66   o 
 -13    -3     1          0.06          3.10          2.43   o 
 -12    -3     1          5.24          5.98          1.11   o 
 -11    -3     1         20.25         20.86          1.51   o 
 -10    -3     1          4.47          3.48          1.12   o 
  -9    -3     1         10.22          9.51          1.28   o 
  -8    -3     1        158.16        161.20          2.27   o 
  -7    -3     1          0.74          1.00          0.48   o 
  -6    -3     1         29.13         28.00          1.37   o 
  -5    -3     1         33.10         35.25          1.23   o 
  -4    -3     1         53.16         50.58          0.80   o 
  -3    -3     1         13.19         13.16          0.53   o 
  -2    -3     1         17.04         17.80          0.51   o 
  -1    -3     1        444.60        451.14          3.21   o 
   0    -3     1       1274.34       1255.93          7.85   o 
   1    -3     1        239.87        244.86          1.72   o 
   2    -3     1         32.00         32.30          0.47   o 
   3    -3     1        193.15        198.54          1.67   o 
   4    -3     1         22.92         22.54          0.46   o 
   5    -3     1         18.26         17.31          0.85   o 
   6    -3     1         94.93         95.40          1.20   o 
   7    -3     1          1.72          1.06          1.26   o 
   8    -3     1         20.94         18.97          0.95   o 
   9    -3     1          5.10          5.96          0.71   o 
  10    -3     1          9.11          9.18          1.00   o 
  11    -3     1         29.25         28.08          1.57   o 
  12    -3     1        111.33        113.09          2.53   o 
  13    -3     1          1.08          1.74          1.03   o 
  14    -3     1         11.81         12.09          1.58   o 
 -13    -2     1          4.11          1.96          1.15   o 
 -12    -2     1          5.51          6.53          0.86   o 
 -11    -2     1          3.56          2.29          1.41   o 
 -10    -2     1         60.96         62.16          1.52   o 
  -9    -2     1          2.04          0.24          1.05   o 
  -8    -2     1         36.03         34.68          0.92   o 
  -7    -2     1        156.77        154.90          1.96   o 
  -6    -2     1         79.05         78.13          2.00   o 
  -5    -2     1         82.10         78.79          1.30   o 
  -4    -2     1       1837.56       1804.45         10.74   o 
  -3    -2     1        610.97        613.67          3.80   o 
  -2    -2     1       4104.57       3919.33         24.47   o 
  -1    -2     1        279.61        283.47          2.28   o 
   0    -2     1         20.48         20.61          0.30   o 
   1    -2     1        811.17        808.45          5.57   o 
   2    -2     1      13980.27      13498.99        254.19   o 
   3    -2     1       1046.84       1039.08          6.75   o 
   4    -2     1        546.04        548.95          3.40   o 
   5    -2     1        707.04        701.66          4.65   o 
   6    -2     1        102.83        100.35          1.15   o 
   7    -2     1        699.40        702.94          4.91   o 
   8    -2     1          0.20          0.53          0.94   o 
   9    -2     1        117.51        116.36          1.60   o 
  11    -2     1         65.90         68.57          1.85   o 
  12    -2     1         11.52         10.82          1.54   o 
  13    -2     1          0.83          1.81          0.96   o 
 -13    -1     1         21.89         19.57          2.89   o 
 -12    -1     1          0.97          0.90          0.95   o 
 -11    -1     1          6.02          6.13          0.70   o 
 -10    -1     1          6.34          5.30          0.99   o 
  -9    -1     1        222.77        226.69          2.93   o 
  -8    -1     1        132.49        132.40          1.79   o 
  -7    -1     1         44.80         43.87          1.74   o 
  -6    -1     1        111.78        111.67          1.76   o 
  -5    -1     1         49.55         49.01          0.91   o 
  -4    -1     1        299.97        300.42          2.47   o 
  -3    -1     1        178.12        180.07          1.67   o 
  -2    -1     1       2547.43       2430.99         18.35   o 
  -1    -1     1        879.22        877.58          5.03   o 
   0    -1     1         24.71         24.05          0.44   o 
   1    -1     1        557.07        558.17          3.17   o 
   2    -1     1       2255.77       2189.35         16.15   o 
   3    -1     1         73.83         74.92          0.98   o 
   4    -1     1        411.50        407.08          2.90   o 
   5    -1     1         47.22         46.18          0.70   o 
   6    -1     1         52.57         53.37          0.98   o 
   7    -1     1          1.39          1.49          0.52   o 
   8    -1     1        115.04        113.84          2.20   o 
   9    -1     1         19.26         20.52          0.88   o 
  10    -1     1         26.97         24.83          1.41   o 
  11    -1     1          1.59          1.69          2.04   o 
  12    -1     1          5.42          3.85          0.92   o 
  13    -1     1         12.04         14.18          1.35   o 
 -14     0     1         17.83         16.54          2.38   o 
 -13     0     1        109.71        102.23          3.02   o 
 -12     0     1          5.53          5.63          0.92   o 
 -11     0     1         29.09         29.32          1.20   o 
 -10     0     1         13.11         11.25          0.70   o 
  -9     0     1         53.13         53.70          1.74   o 
  -8     0     1          2.06          2.51          0.55   o 
  -7     0     1         68.49         68.24          1.24   o 
  -6     0     1        164.55        163.59          1.78   o 
  -5     0     1         63.35         63.95          0.93   o 
  -4     0     1        807.56        798.40          4.66   o 
  -3     0     1        143.22        144.73          1.30   o 
  -2     0     1        564.49        569.45          3.84   o 
  -1     0     1        992.52        946.38          8.53   o 
   1     0     1        865.14        853.97          4.93   o 
   2     0     1        788.10        781.87          4.52   o 
   3     0     1          0.28          0.44          0.30   o 
   4     0     1         12.00         11.88          0.36   o 
   5     0     1         33.36         32.45          0.66   o 
   6     0     1        441.69        442.75          3.29   o 
   7     0     1          1.70          1.52          1.34   o 
   8     0     1          3.07          4.04          0.45   o 
   9     0     1        156.12        159.03          2.20   o 
  10     0     1        125.29        128.17          2.33   o 
  11     0     1         40.83         38.29          2.23   o 
  12     0     1         42.84         41.80          3.38   o 
  13     0     1          3.07          2.36          0.99   o 
  14     0     1          8.92          9.92          1.24   o 
 -14     1     1          2.55          2.20          1.13   o 
 -13     1     1          9.78          9.10          1.11   o 
 -12     1     1         28.44         25.79          1.55   o 
 -11     1     1         11.48         10.75          1.01   o 
 -10     1     1        202.18        201.22          2.65   o 
  -9     1     1          9.88          9.52          0.84   o 
  -8     1     1         19.69         18.11          1.21   o 
  -7     1     1         19.92         19.27          0.57   o 
  -6     1     1        150.91        149.71          1.50   o 
  -5     1     1       1079.26       1059.39          6.36   o 
  -4     1     1        633.92        632.09          4.32   o 
  -3     1     1         53.32         54.02          0.73   o 
  -2     1     1         58.52         57.98          0.54   o 
  -1     1     1        350.99        350.10          1.91   o 
   0     1     1        909.77        885.55          7.16   o 
   1     1     1       1355.77       1349.09          7.41   o 
   2     1     1        876.37        866.52          5.18   o 
   3     1     1         27.94         27.17          0.56   o 
   4     1     1        495.27        504.60          3.55   o 
   5     1     1         14.49         14.66          0.74   o 
   6     1     1        261.37        261.21          2.29   o 
   7     1     1          9.14          9.18          0.77   o 
   8     1     1          2.91          2.34          0.45   o 
   9     1     1         49.22         48.25          1.21   o 
  10     1     1         34.42         33.74          1.22   o 
  11     1     1          6.60          7.40          0.75   o 
  12     1     1          5.73          4.69          0.99   o 
 -14     2     1         28.13         17.95          2.18   o 
 -13     2     1          5.40          5.77          1.21   o 
 -12     2     1         29.39         30.37          1.66   o 
 -11     2     1         19.26         17.77          1.21   o 
 -10     2     1        187.23        188.77          2.60   o 
  -9     2     1         59.53         58.23          1.21   o 
  -8     2     1          1.09          0.08          0.75   o 
  -7     2     1         99.58         97.96          1.21   o 
  -6     2     1        114.71        115.05          1.31   o 
  -5     2     1        301.88        308.70          2.81   o 
  -4     2     1        316.30        319.85          2.40   o 
  -3     2     1        672.39        672.89          3.97   o 
  -2     2     1        762.57        759.39          4.49   o 
  -1     2     1         47.46         47.12          0.58   o 
   0     2     1        109.41        112.39          1.60   o 
   1     2     1        240.40        247.01          2.00   o 
   2     2     1       2011.49       1957.23         17.46   o 
   3     2     1        733.54        729.43          4.51   o 
   4     2     1         28.53         29.16          0.74   o 
   5     2     1        214.54        214.64          2.30   o 
   6     2     1        329.84        336.92          3.66   o 
   7     2     1         54.95         53.01          1.04   o 
   8     2     1        111.99        113.24          2.73   o 
   9     2     1          7.96          7.82          0.99   o 
  10     2     1         55.44         54.02          1.66   o 
  11     2     1         19.81         17.93          1.15   o 
  12     2     1         38.28         39.67          3.53   o 
  13     2     1          5.95          7.19          1.78   o 
 -14     3     1         15.11         24.68          2.63   o 
 -13     3     1         11.59         11.31          2.60   o 
 -12     3     1          3.28          4.13          0.92   o 
 -11     3     1          1.27          2.03          0.80   o 
 -10     3     1        192.30        195.34          2.62   o 
  -9     3     1         23.68         22.97          0.96   o 
  -8     3     1        116.31        117.13          1.89   o 
  -7     3     1         18.39         17.71          0.68   o 
  -6     3     1         44.39         46.10          0.99   o 
  -5     3     1       1241.94       1242.56          7.75   o 
  -4     3     1        806.17        791.82          5.45   o 
  -3     3     1          4.33          4.22          0.30   o 
  -2     3     1         16.01         16.70          0.42   o 
   0     3     1        551.86        553.86          3.44   o 
   1     3     1         11.86         12.97          0.41   o 
   2     3     1         62.68         61.41          0.85   o 
   3     3     1        103.84        104.83          1.39   o 
   4     3     1         72.00         70.97          1.21   o 
   5     3     1        619.93        622.19          5.28   o 
   6     3     1        303.58        302.85          2.88   o 
   7     3     1          1.84          1.68          0.44   o 
   8     3     1         29.86         29.42          1.04   o 
   9     3     1         20.64         18.31          1.50   o 
  10     3     1          1.35          1.49          0.61   o 
  11     3     1          3.65          3.83          0.75   o 
  12     3     1          3.03          4.80          1.22   o 
 -15     4     1         28.06         30.04          3.58   o 
 -14     4     1         43.32         40.83          4.28   o 
 -13     4     1          1.26          1.33          0.93   o 
 -12     4     1          7.38          7.70          1.04   o 
 -11     4     1        236.32        241.58          3.03   o 
 -10     4     1        174.34        178.24          2.59   o 
  -9     4     1          4.98          5.79          0.67   o 
  -8     4     1         32.94         34.84          1.20   o 
  -7     4     1          0.18          0.05          0.50   o 
  -6     4     1        863.38        870.99          5.35   o 
  -5     4     1         22.76         22.12          0.60   o 
  -4     4     1         13.43         12.65          0.40   o 
  -3     4     1        918.60        910.73          5.33   o 
  -2     4     1       2204.77       2162.25         12.27   o 
  -1     4     1        898.61        911.77          5.15   o 
   0     4     1          1.92          2.33          0.25   o 
   1     4     1        329.47        326.16          2.54   o 
   2     4     1        253.59        249.57          2.11   o 
   3     4     1         80.52         80.12          1.17   o 
   4     4     1        987.35        980.64          6.68   o 
   5     4     1         98.29         97.97          2.33   o 
   6     4     1        371.45        376.64          3.95   o 
   7     4     1        137.07        134.74          2.05   o 
   8     4     1          0.09          0.65          0.78   o 
   9     4     1         31.94         30.34          1.09   o 
  10     4     1         45.62         46.98          1.88   o 
  12     4     1          0.97          2.29          1.66   o 
 -15     5     1          2.40          2.66          2.83   o 
 -14     5     1          0.14          1.31          1.57   o 
 -13     5     1         84.71         91.11          3.87   o 
 -12     5     1        144.96        150.77          4.54   o 
 -11     5     1         14.58         13.56          0.96   o 
 -10     5     1        193.31        200.69          2.70   o 
  -9     5     1        106.54        106.13          1.79   o 
  -8     5     1         10.74          9.49          0.92   o 
  -7     5     1         18.97         18.01          0.74   o 
  -6     5     1        160.91        158.17          1.56   o 
  -5     5     1         29.76         29.15          0.65   o 
  -4     5     1        183.09        188.03          1.79   o 
  -3     5     1        595.92        602.26          3.82   o 
  -2     5     1       2838.15       2767.99         15.08   o 
  -1     5     1       1912.02       1878.05         12.96   o 
   0     5     1        117.47        114.70          1.31   o 
   1     5     1         66.01         66.91          0.97   o 
   2     5     1        322.89        321.08          2.72   o 
   3     5     1       2139.56       2111.11         15.11   o 
   4     5     1         24.19         24.88          0.93   o 
   5     5     1        252.50        253.88          2.76   o 
   6     5     1          9.55          8.79          0.67   o 
   7     5     1        336.87        342.76          4.19   o 
   8     5     1         86.41         83.22          1.68   o 
   9     5     1          7.58          6.88          0.66   o 
  10     5     1          3.57          3.41          0.99   o 
  11     5     1         27.71         26.21          1.63   o 
 -15     6     1          0.04          1.36          1.86   o 
 -14     6     1          4.64          5.74          1.58   o 
 -13     6     1          8.18          9.58          2.34   o 
 -12     6     1         38.65         42.19          1.97   o 
 -11     6     1        281.30        288.82          4.11   o 
 -10     6     1         67.12         69.75          2.01   o 
  -8     6     1         46.59         47.49          1.92   o 
  -7     6     1        160.26        161.41          1.75   o 
  -6     6     1        624.17        632.88          5.17   o 
  -5     6     1         22.07         22.72          0.57   o 
  -4     6     1        110.99        112.86          1.30   o 
  -3     6     1          0.12          0.15          0.42   o 
  -2     6     1         18.80         17.61          0.55   o 
  -1     6     1         17.64         17.22          0.68   o 
   0     6     1        352.80        357.24          2.91   o 
   1     6     1        136.89        140.57          1.68   o 
   2     6     1        153.77        155.92          1.95   o 
   3     6     1        168.55        165.60          2.20   o 
   4     6     1         31.01         29.66          0.93   o 
   5     6     1         37.35         37.28          1.12   o 
   6     6     1         53.86         55.47          2.10   o 
   7     6     1         33.44         33.94          1.07   o 
   8     6     1          9.80          8.63          0.68   o 
   9     6     1         11.27         10.05          0.84   o 
  10     6     1          1.48          6.12          1.43   o 
 -15     7     1          1.16          3.84          2.46   o 
 -14     7     1          6.19          6.87          1.52   o 
 -13     7     1         20.63         23.77          1.89   o 
 -12     7     1         20.05         23.37          1.41   o 
 -11     7     1        174.23        178.74          3.72   o 
 -10     7     1         13.24         11.98          0.84   o 
  -9     7     1         97.30         98.77          1.70   o 
  -8     7     1         82.51         82.48          1.36   o 
  -7     7     1         27.20         25.68          1.17   o 
  -6     7     1        128.47        126.00          1.65   o 
  -5     7     1         24.90         24.71          0.71   o 
  -4     7     1         19.63         18.76          1.05   o 
  -3     7     1        422.51        425.96          3.32   o 
  -2     7     1        444.06        445.90          3.57   o 
  -1     7     1        547.05        541.04          3.91   o 
   0     7     1         16.83         18.65          1.11   o 
   1     7     1        227.15        223.95          2.37   o 
   2     7     1        296.44        293.63          2.99   o 
   3     7     1          0.90          0.24          0.70   o 
   4     7     1        223.34        225.09          2.63   o 
   5     7     1         39.05         36.82          1.21   o 
   6     7     1         69.33         69.94          2.31   o 
   7     7     1          0.16          0.73          0.78   o 
   8     7     1         97.24        100.20          3.13   o 
   9     7     1        208.67        212.99          3.71   o 
  10     7     1          2.70          3.25          0.88   o 
 -15     8     1         14.05         16.69          2.01   o 
 -14     8     1          2.44          0.79          2.28   o 
 -12     8     1         31.97         30.06          1.82   o 
 -11     8     1         60.87         64.71          2.37   o 
 -10     8     1          0.75          0.04          1.03   o 
  -9     8     1         10.97          9.26          0.91   o 
  -8     8     1          3.83          3.71          0.71   o 
  -7     8     1         40.10         40.86          1.35   o 
  -6     8     1        243.87        238.75          2.79   o 
  -5     8     1        170.52        168.02          1.94   o 
  -4     8     1        143.13        144.06          1.69   o 
  -3     8     1         69.15         70.73          1.13   o 
  -2     8     1         12.40         11.38          0.58   o 
  -1     8     1        245.36        249.80          2.34   o 
   0     8     1         63.77         67.78          1.23   o 
   1     8     1          0.88          0.81          0.47   o 
   2     8     1         50.32         50.83          1.66   o 
   3     8     1        198.12        204.31          2.47   o 
   4     8     1         37.96         37.80          1.05   o 
   5     8     1         49.09         44.74          1.75   o 
   6     8     1         11.89         11.20          1.28   o 
   7     8     1         18.61         17.97          1.01   o 
   8     8     1         47.63         48.60          2.53   o 
   9     8     1         38.07         38.25          1.71   o 
 -15     9     1          3.35          4.36          1.87   o 
 -14     9     1         12.14         14.83          2.48   o 
 -13     9     1          1.49          2.35          2.23   o 
 -12     9     1          5.26          5.95          1.50   o 
 -11     9     1          7.27          8.39          1.46   o 
 -10     9     1          0.15          1.66          1.44   o 
  -9     9     1        163.11        166.55          3.06   o 
  -8     9     1        359.90        367.30          4.13   o 
  -7     9     1         66.79         68.89          2.27   o 
  -6     9     1         50.06         48.48          1.23   o 
  -5     9     1         53.95         53.02          1.46   o 
  -4     9     1          3.67          3.98          0.75   o 
  -3     9     1          4.88          5.46          0.88   o 
  -2     9     1        140.82        140.48          1.66   o 
  -1     9     1        288.66        288.19          2.61   o 
   0     9     1         98.00         96.52          1.51   o 
   1     9     1        103.13        103.59          1.48   o 
   2     9     1         59.65         60.37          1.25   o 
   3     9     1         59.19         61.52          1.34   o 
   6     9     1         27.69         29.26          1.74   o 
   7     9     1        331.57        332.86          5.49   o 
   8     9     1         69.45         67.79          3.03   o 
 -15    10     1          5.88          3.32          2.35   o 
 -14    10     1         25.63         25.40          2.26   o 
 -13    10     1         19.95         21.05          2.02   o 
 -12    10     1          1.00          1.86          1.15   o 
 -11    10     1         11.94         12.79          1.50   o 
 -10    10     1          0.72          0.52          2.09   o 
  -9    10     1        188.24        195.49          3.13   o 
  -8    10     1        681.98        689.44          6.78   o 
  -7    10     1         23.85         23.60          1.00   o 
  -6    10     1        184.11        187.47          2.39   o 
  -5    10     1         77.39         79.05          1.50   o 
  -4    10     1        163.21        169.02          2.42   o 
  -3    10     1        159.39        158.39          2.07   o 
  -2    10     1          4.12          3.45          2.40   o 
  -1    10     1          3.98          3.22          0.90   o 
   0    10     1          2.29          1.67          0.52   o 
   1    10     1         77.85         76.25          1.38   o 
   3    10     1         48.23         47.47          2.28   o 
   4    10     1         59.45         59.31          1.41   o 
   5    10     1          1.82          3.10          1.27   o 
   6    10     1        264.59        262.39          6.10   o 
   7    10     1          3.78          2.85          1.32   o 
   8    10     1          1.01          2.29          1.61   o 
 -14    11     1          2.56          3.06          1.96   o 
 -13    11     1          2.94          5.86          1.83   o 
 -12    11     1          1.42          1.43          1.17   o 
 -11    11     1         18.87         20.24          1.54   o 
 -10    11     1         74.81         74.49          2.38   o 
  -9    11     1          4.51          5.69          1.02   o 
  -8    11     1         30.13         30.00          1.42   o 
  -7    11     1         35.90         34.20          1.19   o 
  -6    11     1         41.90         40.86          1.16   o 
  -5    11     1         43.75         44.53          2.34   o 
  -4    11     1          3.87          3.40          0.86   o 
  -3    11     1          2.39          1.54          0.63   o 
  -2    11     1          0.53          0.83          0.75   o 
  -1    11     1         11.60         11.26          0.72   o 
   0    11     1         66.22         65.64          1.70   o 
   1    11     1         43.19         45.18          1.55   o 
   2    11     1          4.80          5.42          1.15   o 
   3    11     1        207.73        213.42          4.17   o 
   4    11     1          0.11          0.59          1.00   o 
   5    11     1         29.72         33.55          1.68   o 
   6    11     1         43.57         43.17          2.16   o 
   7    11     1         15.31         14.71          2.07   o 
 -14    12     1          5.07          7.35          1.70   o 
 -13    12     1         35.85         36.20          2.56   o 
 -12    12     1          6.69          5.91          1.40   o 
 -11    12     1          0.55          0.90          1.01   o 
 -10    12     1          1.40          1.72          0.92   o 
  -9    12     1         82.95         80.68          2.58   o 
  -8    12     1        120.79        123.28          2.97   o 
  -7    12     1         17.01         15.14          0.98   o 
  -6    12     1          0.13          0.01          0.65   o 
  -5    12     1          2.33          1.32          0.80   o 
  -4    12     1        102.80        101.60          2.00   o 
  -3    12     1         28.08         27.56          0.77   o 
  -2    12     1          6.93          6.86          0.81   o 
  -1    12     1         18.97         19.14          1.09   o 
   0    12     1         89.31         92.16          1.67   o 
   1    12     1          8.01          8.55          1.33   o 
   2    12     1          6.31          5.50          0.90   o 
   3    12     1        207.64        204.81          3.27   o 
   4    12     1          4.95          6.94          1.02   o 
   5    12     1         39.83         38.26          2.79   o 
   6    12     1          0.59          2.59          1.39   o 
 -14    13     1          1.94          1.54          5.32   o 
 -13    13     1          0.15          1.84          2.67   o 
 -12    13     1          4.71          3.16          1.81   o 
 -11    13     1          7.74          7.83          1.06   o 
  -9    13     1          0.16          0.50          1.57   o 
  -8    13     1         18.54         18.53          1.03   o 
  -7    13     1         29.05         29.18          1.36   o 
  -6    13     1         12.17         13.77          1.38   o 
  -5    13     1          2.86          0.70          0.81   o 
  -4    13     1          8.32          9.28          0.59   o 
  -3    13     1          6.46          7.11          0.60   o 
  -2    13     1          0.45          0.79          1.52   o 
  -1    13     1         55.37         53.44          1.33   o 
   0    13     1         96.72         95.80          2.25   o 
   2    13     1        110.04        106.76          3.02   o 
   3    13     1         21.88         20.43          1.86   o 
   4    13     1          3.75          1.70          2.67   o 
   5    13     1         44.40         45.41          3.37   o 
 -12    14     1          6.54          4.21          1.90   o 
 -11    14     1          1.40          1.40          1.00   o 
 -10    14     1          1.28          0.90          2.05   o 
  -9    14     1          0.04          0.02          0.83   o 
  -8    14     1         21.28         19.35          1.36   o 
  -7    14     1         15.66         14.95          1.23   o 
  -6    14     1         51.29         49.69          1.48   o 
  -4    14     1          9.92          9.82          0.65   o 
  -3    14     1        122.21        122.39          2.43   o 
  -2    14     1        185.17        184.74          2.90   o 
  -1    14     1         10.42          9.18          1.22   o 
   0    14     1         12.28         13.06          1.89   o 
   1    14     1          1.67          1.88          1.34   o 
   2    14     1          3.93          5.57          1.63   o 
   3    14     1         31.01         27.64          1.75   o 
   4    14     1          6.54          7.64          0.93   o 
 -12    15     1          2.73          2.82          1.30   o 
 -11    15     1         24.34         27.79          1.82   o 
 -10    15     1         15.19         15.83          1.43   o 
  -9    15     1         55.05         60.44          2.15   o 
  -8    15     1        102.30        101.03          2.65   o 
  -7    15     1          2.24          4.26          1.73   o 
  -6    15     1         12.15         11.78          1.04   o 
  -5    15     1        301.04        309.02          4.75   o 
  -4    15     1          5.76          3.87          0.90   o 
  -3    15     1        123.12        119.94          2.88   o 
  -2    15     1         27.59         26.87          1.64   o 
  -1    15     1          0.66          2.61          1.18   o 
   0    15     1         30.53         27.52          1.73   o 
   1    15     1         18.09         19.23          3.22   o 
   2    15     1         68.97         62.22          2.74   o 
 -11    16     1         12.78         13.89          2.08   o 
 -10    16     1          8.13          9.93          1.65   o 
  -9    16     1          3.41          4.26          1.18   o 
  -8    16     1         13.89         11.82          1.31   o 
  -7    16     1        145.39        145.85          4.47   o 
  -6    16     1        211.19        208.97          4.25   o 
  -5    16     1         67.58         63.53          2.62   o 
  -4    16     1         13.83         12.21          2.28   o 
  -3    16     1          0.37          4.68          3.79   o 
  -2    16     1         25.50         27.76          4.14   o 
  -1    16     1         41.97         42.58          3.41   o 
   0    16     1         80.48         80.37          2.35   o 
   1    16     1          4.36          3.77          0.94   o 
 -10    17     1          2.70          2.38          1.46   o 
  -9    17     1          2.15          1.85          1.16   o 
  -8    17     1          1.98          0.42          1.05   o 
  -7    17     1          5.02          6.03          2.58   o 
  -6    17     1          1.05          1.20          1.10   o 
  -5    17     1          7.51          7.26          3.94   o 
  -4    17     1          0.12          3.60          5.42   o 
  -3    17     1          4.40         13.53          5.64   o 
  -2    17     1         20.71         19.72          3.09   o 
   1   -17     2         19.82         22.55          1.90   o 
   2   -17     2        127.87        122.35          5.15   o 
   3   -17     2         21.99         20.69          2.23   o 
   4   -17     2         58.21         50.03          3.49   o 
   5   -17     2         15.29         10.54          1.51   o 
   6   -17     2        187.19        192.51          4.87   o 
   7   -17     2        166.58        164.10          3.80   o 
   8   -17     2          0.62          1.83          1.40   o 
   9   -17     2         25.75         27.51          1.99   o 
  10   -17     2          5.53          8.08          1.41   o 
  -1   -16     2          5.15          9.13          3.16   o 
   0   -16     2          0.02          0.21          1.00   o 
   1   -16     2         62.33         61.36          2.11   o 
   2   -16     2         16.53         14.78          1.99   o 
   3   -16     2         80.93         75.46          2.18   o 
   4   -16     2         32.33         28.49          1.39   o 
   5   -16     2          0.96          0.09          0.64   o 
   6   -16     2         62.44         59.04          2.27   o 
   7   -16     2         36.37         35.59          1.71   o 
   8   -16     2        117.70        123.40          3.16   o 
   9   -16     2          1.85          0.74          2.05   o 
  10   -16     2         10.07         11.33          1.31   o 
  11   -16     2          1.48          6.20          1.70   o 
  -2   -15     2          0.66          3.21          2.06   o 
  -1   -15     2         31.91         31.22          2.27   o 
   0   -15     2          7.75          8.57          1.40   o 
   1   -15     2          1.62          0.78          0.96   o 
   2   -15     2         23.62         21.07          1.20   o 
   3   -15     2         14.89         12.66          1.35   o 
   5   -15     2         13.35         13.08          1.21   o 
   6   -15     2         26.44         22.83          2.10   o 
   7   -15     2          5.74          7.74          1.23   o 
   8   -15     2         13.21         15.26          2.19   o 
   9   -15     2          4.75          6.30          1.34   o 
  11   -15     2          0.36          2.81          1.40   o 
  12   -15     2         63.42         66.99          2.61   o 
  -4   -14     2          7.80          4.52          1.35   o 
  -3   -14     2         31.50         31.97          1.76   o 
  -2   -14     2         27.84         26.68          1.42   o 
  -1   -14     2         28.38         26.28          1.72   o 
   0   -14     2          9.62         10.24          1.19   o 
   1   -14     2         35.03         33.20          1.35   o 
   2   -14     2         49.67         49.25          1.69   o 
   3   -14     2         20.43         18.85          1.22   o 
   4   -14     2          2.70          1.98          0.78   o 
   5   -14     2         54.83         53.41          1.35   o 
   6   -14     2          8.90          8.36          1.38   o 
   7   -14     2         14.05         12.55          0.93   o 
   8   -14     2          0.72          1.93          1.55   o 
   9   -14     2          5.37          4.55          1.26   o 
  10   -14     2         24.00         20.64          3.16   o 
  11   -14     2          1.70          3.36          1.50   o 
  12   -14     2         17.57         18.67          1.78   o 
  13   -14     2          8.62          7.72          1.75   o 
  -5   -13     2          0.76          0.37          1.73   o 
  -4   -13     2          7.48          6.25          0.81   o 
  -3   -13     2        343.50        348.75          5.35   o 
  -2   -13     2         23.29         22.77          1.69   o 
  -1   -13     2         86.71         80.23          1.72   o 
   0   -13     2         54.03         52.41          1.33   o 
   1   -13     2         18.61         18.04          0.91   o 
   2   -13     2         17.52         17.39          1.16   o 
   3   -13     2          0.09          0.57          0.85   o 
   4   -13     2          8.61          8.30          1.15   o 
   5   -13     2          4.12          2.50          1.49   o 
   6   -13     2        215.58        217.27          2.82   o 
   7   -13     2         65.11         58.93          1.64   o 
   8   -13     2         12.48         13.79          1.28   o 
   9   -13     2        140.22        138.45          4.29   o 
  10   -13     2        163.89        161.03          4.45   o 
  11   -13     2         61.43         60.55          2.85   o 
  12   -13     2         53.45         56.45          3.05   o 
  -6   -12     2         14.65         13.78          1.37   o 
  -5   -12     2         19.80         19.28          2.81   o 
  -4   -12     2        291.45        292.28          4.61   o 
  -3   -12     2         10.20          9.79          1.38   o 
  -2   -12     2         60.02         58.06          1.50   o 
  -1   -12     2        107.40        106.84          2.54   o 
   0   -12     2          1.73          0.78          1.08   o 
   1   -12     2        528.57        532.36          4.98   o 
   2   -12     2          8.61          8.72          0.78   o 
   3   -12     2         43.86         42.70          1.00   o 
   4   -12     2         76.08         76.22          1.64   o 
   5   -12     2         81.05         81.22          1.43   o 
   6   -12     2        304.13        302.58          3.49   o 
   7   -12     2        153.60        152.15          2.71   o 
   8   -12     2         49.14         51.64          2.04   o 
   9   -12     2         25.87         25.11          1.50   o 
  10   -12     2          1.35          0.27          1.65   o 
  11   -12     2        222.91        229.28          9.41   o 
  12   -12     2         13.49         15.22          1.92   o 
  14   -12     2          3.33          2.42          1.67   o 
  -7   -11     2          0.61          1.94          1.64   o 
  -6   -11     2         12.76         11.89          2.16   o 
  -5   -11     2          9.63         10.44          2.06   o 
  -4   -11     2          1.30          2.57          1.11   o 
  -3   -11     2        197.42        199.07          3.19   o 
  -2   -11     2          8.66          8.37          0.95   o 
  -1   -11     2         37.23         36.17          2.21   o 
   0   -11     2        378.62        384.12          3.81   o 
   1   -11     2         70.77         70.32          1.34   o 
   2   -11     2         21.71         19.59          0.66   o 
   3   -11     2          1.08          0.09          0.50   o 
   4   -11     2         89.04         87.58          1.37   o 
   5   -11     2         31.81         29.44          1.21   o 
   6   -11     2         22.26         21.49          0.97   o 
   7   -11     2          4.98          4.90          1.28   o 
   8   -11     2          1.28          0.51          0.67   o 
   9   -11     2         55.84         54.09          1.82   o 
  10   -11     2         86.87         88.10          2.50   o 
  11   -11     2          4.01          5.12          1.72   o 
  12   -11     2         13.03          9.81          3.02   o 
  13   -11     2          1.41          2.37          1.43   o 
  14   -11     2          5.18          5.60          2.26   o 
  -8   -10     2          1.85          1.71          0.94   o 
  -7   -10     2          5.88          6.27          1.12   o 
  -6   -10     2         11.32         11.06          1.13   o 
  -5   -10     2         86.49         88.19          3.42   o 
  -4   -10     2          2.20          1.71          0.63   o 
  -3   -10     2         22.87         23.45          0.86   o 
  -2   -10     2         24.49         24.98          1.48   o 
  -1   -10     2         44.75         43.24          0.90   o 
   0   -10     2        169.05        169.34          2.24   o 
   1   -10     2         67.71         67.56          1.21   o 
   2   -10     2         40.56         37.87          1.03   o 
   3   -10     2         71.48         70.89          2.07   o 
   4   -10     2          3.99          3.49          1.32   o 
   5   -10     2          6.44          5.79          1.49   o 
   6   -10     2        149.40        143.44          3.10   o 
   7   -10     2          2.00          1.68          0.35   o 
   8   -10     2         45.89         42.97          1.11   o 
   9   -10     2          8.39          8.68          0.78   o 
  10   -10     2         20.23         19.17          1.22   o 
  11   -10     2         43.41         44.34          1.93   o 
  12   -10     2          2.14          1.19          1.25   o 
  13   -10     2         10.02         10.12          1.71   o 
  14   -10     2          4.15          4.49          2.82   o 
  -9    -9     2         13.47         11.32          1.41   o 
  -8    -9     2          1.93          1.04          0.76   o 
  -7    -9     2        100.70        101.79          2.96   o 
  -6    -9     2         59.31         57.59          1.99   o 
  -5    -9     2         92.57         92.41          2.46   o 
  -4    -9     2          1.04          1.48          0.92   o 
  -3    -9     2          4.77          5.19          0.69   o 
  -2    -9     2        127.04        125.54          1.79   o 
  -1    -9     2         18.84         20.13          0.91   o 
   0    -9     2         28.83         25.41          1.61   o 
   1    -9     2          8.00          8.33          0.60   o 
   2    -9     2         10.82          9.58          0.51   o 
   3    -9     2        606.61        609.57          5.13   o 
   4    -9     2        164.32        162.65          1.98   o 
   5    -9     2          3.46          3.68          0.80   o 
   6    -9     2          3.11          3.54          1.23   o 
   8    -9     2          0.42          0.65          0.46   o 
   9    -9     2         18.54         15.92          1.15   o 
  10    -9     2         26.85         25.01          1.22   o 
  11    -9     2          0.37          1.53          0.92   o 
  12    -9     2          8.13          9.84          1.37   o 
  13    -9     2        113.32        122.92          4.28   o 
  14    -9     2         15.76         19.81          2.26   o 
  15    -9     2          4.63          6.61          1.92   o 
 -10    -8     2         32.38         37.13          3.17   o 
  -9    -8     2         18.58         15.23          1.11   o 
  -8    -8     2         70.50         68.90          2.63   o 
  -7    -8     2        191.18        188.54          3.84   o 
  -6    -8     2        101.72        101.52          2.28   o 
  -5    -8     2         17.82         18.96          1.00   o 
  -4    -8     2         41.25         41.20          0.96   o 
  -3    -8     2          5.89          6.75          0.41   o 
  -2    -8     2          0.05          0.51          0.71   o 
  -1    -8     2         10.63         11.33          1.07   o 
   0    -8     2        109.57        109.08          1.54   o 
   1    -8     2        352.87        348.48          3.09   o 
   2    -8     2          8.35          9.36          0.64   o 
   3    -8     2         30.18         28.97          0.91   o 
   4    -8     2         66.46         66.63          1.13   o 
   5    -8     2        452.99        457.68          3.89   o 
   6    -8     2         34.66         36.30          1.30   o 
   7    -8     2         38.10         35.42          1.09   o 
   8    -8     2         45.57         42.23          1.63   o 
  10    -8     2         61.49         58.96          1.54   o 
  11    -8     2          4.10          5.46          1.32   o 
  12    -8     2         23.29         23.97          2.12   o 
  13    -8     2         21.67         24.37          2.17   o 
  14    -8     2         14.08         16.31          2.11   o 
  15    -8     2         23.24         31.02          3.79   o 
 -10    -7     2         18.35         17.14          2.38   o 
  -9    -7     2          8.03          7.06          0.81   o 
  -8    -7     2         47.91         47.00          2.52   o 
  -7    -7     2         14.61         12.35          0.97   o 
  -6    -7     2        173.63        176.44          2.92   o 
  -5    -7     2          0.82          1.90          0.90   o 
  -4    -7     2         11.59         11.60          0.59   o 
  -3    -7     2          6.97          8.16          0.91   o 
  -1    -7     2        351.38        352.15          3.35   o 
   0    -7     2        572.27        571.68          4.57   o 
   1    -7     2        388.77        388.32          3.38   o 
   2    -7     2        191.35        187.70          2.55   o 
   3    -7     2        178.94        179.80          1.63   o 
   4    -7     2          2.47          2.00          0.36   o 
   5    -7     2          0.95          0.60          0.77   o 
   6    -7     2         74.69         73.79          1.20   o 
   7    -7     2         18.29         18.78          1.06   o 
   8    -7     2         55.62         54.68          2.69   o 
   9    -7     2        109.84        107.50          1.73   o 
  10    -7     2         62.47         60.22          1.51   o 
  11    -7     2          4.90          3.55          0.68   o 
  12    -7     2         67.70         66.80          2.15   o 
  13    -7     2         11.41         12.83          1.71   o 
  14    -7     2        149.42        158.22          6.14   o 
  15    -7     2         25.20         33.79          4.88   o 
 -11    -6     2          0.11          1.16          0.90   o 
 -10    -6     2          0.01          0.88          0.76   o 
  -9    -6     2          2.17          2.20          0.91   o 
  -8    -6     2          7.55          9.70          0.81   o 
  -7    -6     2        155.17        157.44          2.67   o 
  -6    -6     2         55.41         56.60          1.73   o 
  -5    -6     2          0.33          0.11          0.62   o 
  -4    -6     2         45.28         46.16          0.98   o 
  -3    -6     2        297.72        301.12          2.71   o 
  -2    -6     2       5273.76       5032.49         43.52   o 
  -1    -6     2          6.84          7.02          0.42   o 
   0    -6     2          4.66          4.28          0.36   o 
   1    -6     2         31.10         30.03          1.09   o 
   2    -6     2        155.10        151.93          1.66   o 
   3    -6     2        439.12        441.69          3.37   o 
   4    -6     2          2.64          3.35          0.25   o 
   5    -6     2         71.35         69.81          1.16   o 
   6    -6     2         13.96         12.99          0.54   o 
   7    -6     2         35.61         36.43          1.83   o 
   8    -6     2         39.26         38.37          1.51   o 
   9    -6     2         66.65         65.35          2.03   o 
  10    -6     2         18.46         18.20          2.16   o 
  11    -6     2         11.38         11.09          0.78   o 
  12    -6     2          2.40          1.22          1.06   o 
  13    -6     2         29.26         27.59          1.68   o 
  14    -6     2         38.73         38.43          2.64   o 
  15    -6     2         31.47         35.71          3.15   o 
 -12    -5     2          1.73          2.11          1.03   o 
 -11    -5     2         22.68         22.08          1.65   o 
 -10    -5     2         14.97         17.00          1.29   o 
  -9    -5     2         29.62         29.01          1.13   o 
  -8    -5     2          0.54          0.15          0.75   o 
  -7    -5     2         99.07         97.60          1.95   o 
  -6    -5     2        378.95        382.04          4.70   o 
  -5    -5     2         28.30         27.90          0.92   o 
  -4    -5     2        348.50        347.25          2.90   o 
  -3    -5     2         23.93         24.67          0.73   o 
  -2    -5     2        673.76        675.87          4.91   o 
  -1    -5     2        685.52        689.50          5.21   o 
   0    -5     2        426.31        417.15          3.35   o 
   1    -5     2         41.08         40.11          0.78   o 
   2    -5     2         48.22         47.74          0.59   o 
   3    -5     2        266.95        272.07          2.24   o 
   4    -5     2         53.11         52.96          0.80   o 
   5    -5     2        110.41        110.40          1.73   o 
   6    -5     2          0.00          0.38          0.90   o 
   7    -5     2         40.18         38.95          0.88   o 
   8    -5     2        101.69        102.54          1.96   o 
   9    -5     2         10.02          8.72          0.60   o 
  10    -5     2         30.89         31.63          1.31   o 
  11    -5     2         10.98         11.75          1.00   o 
  12    -5     2          3.96          4.28          0.92   o 
  13    -5     2          2.35          2.25          1.10   o 
  14    -5     2         52.03         50.77          2.98   o 
  15    -5     2          2.74          3.19          1.87   o 
 -12    -4     2         45.66         42.40          3.18   o 
 -11    -4     2         36.51         34.99          1.78   o 
 -10    -4     2          9.02          8.32          1.12   o 
  -9    -4     2         58.25         55.77          1.41   o 
  -8    -4     2         38.80         37.95          1.39   o 
  -7    -4     2        354.75        362.40          4.14   o 
  -6    -4     2        104.33        101.12          1.81   o 
  -5    -4     2        117.72        111.77          1.71   o 
  -4    -4     2        997.84        982.75          6.81   o 
  -3    -4     2          6.26          5.88          0.35   o 
  -2    -4     2         18.07         17.35          0.65   o 
  -1    -4     2        588.41        608.25          4.30   o 
   0    -4     2       1822.86       1810.17         10.98   o 
   1    -4     2       2483.78       2433.55         17.96   o 
   2    -4     2        202.39        204.62          1.85   o 
   3    -4     2        133.71        132.56          1.18   o 
   4    -4     2        420.67        433.20          2.93   o 
   5    -4     2        303.74        304.10          2.48   o 
   6    -4     2         65.20         65.49          1.23   o 
   7    -4     2         50.88         50.47          1.76   o 
   8    -4     2         38.66         38.39          0.97   o 
   9    -4     2         11.43         10.84          0.91   o 
  10    -4     2         88.15         89.90          1.55   o 
  12    -4     2         14.86         15.38          1.20   o 
  13    -4     2          2.73          5.13          1.48   o 
  14    -4     2          0.84          1.69          1.36   o 
 -13    -3     2         72.76         75.86          2.66   o 
 -12    -3     2         13.71         11.99          1.63   o 
 -11    -3     2          2.35          2.98          1.30   o 
 -10    -3     2          2.19          2.20          0.62   o 
  -9    -3     2          3.85          3.36          1.11   o 
  -8    -3     2          1.47          1.94          0.80   o 
  -7    -3     2         40.61         39.98          1.41   o 
  -6    -3     2         82.17         82.77          2.06   o 
  -5    -3     2          2.32          1.50          0.44   o 
  -4    -3     2         28.18         29.23          0.98   o 
  -3    -3     2          2.09          1.87          0.21   o 
  -2    -3     2         82.16         83.15          0.94   o 
  -1    -3     2       2553.27       2483.35         16.10   o 
   0    -3     2       1779.56       1749.30         10.05   o 
   1    -3     2        221.69        225.28          1.72   o 
   2    -3     2         67.29         68.89          0.83   o 
   3    -3     2          3.68          2.88          0.42   o 
   4    -3     2         76.36         78.21          0.96   o 
   5    -3     2        107.49        107.98          1.77   o 
   6    -3     2        233.55        233.54          2.16   o 
   7    -3     2        287.00        292.83          2.74   o 
   8    -3     2         17.41         16.25          0.88   o 
   9    -3     2          0.60          0.40          0.58   o 
  10    -3     2          3.72          3.84          0.68   o 
  11    -3     2          3.64          4.40          0.57   o 
  12    -3     2         11.09         10.16          1.35   o 
  13    -3     2          1.24          1.04          1.02   o 
  14    -3     2          0.53          3.41          2.40   o 
 -13    -2     2          4.35          6.43          1.50   o 
 -12    -2     2        104.49        108.00          3.31   o 
 -11    -2     2         29.35         27.80          1.22   o 
 -10    -2     2          4.65          4.23          0.79   o 
  -9    -2     2         86.48         86.41          1.89   o 
  -8    -2     2         28.82         25.79          0.99   o 
  -7    -2     2        128.86        126.06          1.93   o 
  -6    -2     2         16.61         17.77          0.71   o 
  -5    -2     2        255.36        250.90          2.49   o 
  -4    -2     2         10.30         11.00          0.47   o 
  -3    -2     2        715.35        728.68          4.75   o 
  -2    -2     2       1150.80       1148.63          7.28   o 
  -1    -2     2         58.25         58.43          0.69   o 
   0    -2     2         11.93         11.90          0.22   o 
   1    -2     2      14835.40      13105.46        201.27   o 
   2    -2     2      24949.38      22496.01        344.57   o 
   3    -2     2        268.77        271.01          2.30   o 
   4    -2     2         33.22         33.22          0.58   o 
   5    -2     2        285.68        285.33          2.40   o 
   6    -2     2        338.44        340.80          2.55   o 
   7    -2     2        458.89        458.44          3.60   o 
   8    -2     2        116.58        118.48          1.51   o 
   9    -2     2         24.12         22.55          0.70   o 
  10    -2     2          0.99          1.46          0.67   o 
  11    -2     2         24.30         23.94          1.07   o 
  12    -2     2          5.11          4.22          0.77   o 
  14    -2     2         10.20         16.82          2.61   o 
 -13    -1     2        105.94        102.30          5.95   o 
 -12    -1     2          3.64          3.57          0.89   o 
 -11    -1     2         35.76         35.46          1.44   o 
 -10    -1     2         16.60         16.48          1.27   o 
  -9    -1     2         15.86         13.41          0.69   o 
  -8    -1     2        281.65        283.63          3.03   o 
  -7    -1     2         23.40         21.87          1.61   o 
  -6    -1     2        278.56        280.59          2.71   o 
  -5    -1     2        231.29        231.79          2.24   o 
  -4    -1     2          0.37          0.59          0.35   o 
  -3    -1     2       4469.20       4250.81         36.90   o 
  -2    -1     2       1430.69       1410.95          8.69   o 
  -1    -1     2          0.63          0.77          0.09   o 
   0    -1     2        157.66        159.12          1.20   o 
   1    -1     2        137.14        137.82          1.20   o 
   3    -1     2       1089.42       1073.67          8.36   o 
   4    -1     2        167.12        170.24          1.49   o 
   5    -1     2        142.32        141.19          1.53   o 
   6    -1     2         14.31         14.08          0.57   o 
   7    -1     2        244.13        250.79          2.48   o 
   8    -1     2         42.03         40.88          1.10   o 
   9    -1     2         74.89         75.37          1.22   o 
  11    -1     2         11.06         11.60          0.79   o 
  12    -1     2         25.10         20.75          1.81   o 
  13    -1     2          6.68          7.54          1.01   o 
  14    -1     2          8.08         12.04          2.63   o 
 -14     0     2         37.77         41.64          2.76   o 
 -13     0     2         16.09         14.34          1.86   o 
 -12     0     2         48.99         48.93          1.70   o 
 -11     0     2         13.06         13.04          0.87   o 
 -10     0     2         16.06         15.15          0.99   o 
  -9     0     2          0.50          0.72          0.50   o 
  -8     0     2          6.91          6.00          0.70   o 
  -7     0     2          4.27          4.39          0.86   o 
  -6     0     2        385.70        387.15          3.20   o 
  -5     0     2        103.29        103.47          1.24   o 
  -4     0     2          1.57          1.72          0.25   o 
  -3     0     2        510.07        517.55          3.51   o 
  -2     0     2         33.72         33.09          0.47   o 
  -1     0     2         76.72         76.73          0.60   o 
   0     0     2        158.14        160.18          0.96   o 
   1     0     2         26.90         26.81          0.34   o 
   2     0     2         34.14         34.11          0.66   o 
   3     0     2        433.42        445.95          3.12   o 
   4     0     2         31.61         31.39          0.76   o 
   5     0     2        119.47        120.85          1.51   o 
   6     0     2         60.05         60.67          1.25   o 
   7     0     2         22.47         20.79          1.66   o 
   8     0     2        121.98        125.19          1.58   o 
   9     0     2          5.29          4.95          0.70   o 
  10     0     2          7.24          7.47          1.44   o 
  11     0     2          2.91          3.07          0.78   o 
  12     0     2          2.04          2.18          1.19   o 
  13     0     2          2.78          2.56          0.90   o 
 -14     1     2          1.32          0.71          1.12   o 
 -13     1     2         67.21         60.31          3.79   o 
 -12     1     2          3.78          3.74          0.84   o 
 -11     1     2          1.40          1.54          1.20   o 
 -10     1     2         10.45         10.71          0.76   o 
  -9     1     2        100.90        101.96          1.61   o 
  -8     1     2         21.32         20.99          0.89   o 
  -7     1     2        597.06        591.46          5.08   o 
  -5     1     2         55.61         54.99          0.90   o 
  -4     1     2        699.18        691.16          4.53   o 
  -3     1     2         38.19         38.87          0.59   o 
  -2     1     2       3674.46       3362.79         43.17   o 
  -1     1     2       1008.69        962.48          5.98   o 
   0     1     2        173.04        171.86          1.38   o 
   1     1     2          0.33          0.31          0.12   o 
   2     1     2         34.32         35.20          0.61   o 
   3     1     2         23.04         22.34          0.47   o 
   4     1     2         46.76         46.31          0.78   o 
   5     1     2          3.19          4.01          0.80   o 
   6     1     2        353.92        353.19          3.03   o 
   7     1     2        282.16        286.14          2.57   o 
   8     1     2         73.28         73.87          1.38   o 
   9     1     2          0.56          0.10          0.48   o 
  10     1     2         88.03         87.79          1.81   o 
  11     1     2         32.43         33.25          1.24   o 
  12     1     2          2.07          2.79          1.23   o 
  13     1     2          5.52          8.00          1.25   o 
 -14     2     2         10.58         10.10          1.71   o 
 -13     2     2         28.87         28.42          2.88   o 
 -11     2     2        102.09        103.36          1.90   o 
 -10     2     2         70.83         70.87          2.44   o 
  -9     2     2         21.52         20.05          0.74   o 
  -8     2     2         18.95         18.64          1.06   o 
  -7     2     2          7.15          6.57          0.61   o 
  -6     2     2         58.13         57.62          1.03   o 
  -5     2     2          9.55          9.76          0.45   o 
  -4     2     2         14.37         14.68          0.42   o 
  -3     2     2        450.37        448.09          2.91   o 
  -2     2     2        139.59        143.34          1.08   o 
  -1     2     2        663.37        651.63          4.65   o 
   0     2     2       1737.16       1625.00         12.44   o 
   1     2     2        167.67        166.45          1.71   o 
   2     2     2        494.33        490.46          3.33   o 
   3     2     2        480.07        480.03          3.27   o 
   4     2     2         13.43         14.66          0.52   o 
   5     2     2        543.44        536.37          4.40   o 
   6     2     2        100.78        108.90          1.62   o 
   7     2     2          8.55          8.90          0.70   o 
   8     2     2          0.30          0.51          0.73   o 
   9     2     2        240.49        251.54          3.29   o 
  10     2     2         22.66         22.96          1.56   o 
  11     2     2         69.41         66.17          1.83   o 
  12     2     2          8.33          8.32          1.06   o 
  13     2     2          3.57          8.28          2.22   o 
 -15     3     2         87.02         99.57          5.65   o 
 -14     3     2         21.31         19.80          2.35   o 
 -13     3     2          2.98          2.34          1.26   o 
 -12     3     2         18.17         15.51          1.45   o 
 -11     3     2          3.45          3.18          0.61   o 
 -10     3     2        108.36        110.48          1.87   o 
  -9     3     2        213.93        217.77          2.88   o 
  -8     3     2         11.34         11.38          1.38   o 
  -7     3     2        123.58        121.42          1.75   o 
  -6     3     2        152.69        154.37          1.52   o 
  -5     3     2        113.72        112.80          1.11   o 
  -4     3     2       3599.74       3413.12         36.20   o 
  -3     3     2        132.91        132.47          1.17   o 
  -2     3     2        238.42        240.07          1.78   o 
  -1     3     2       1102.26       1100.83          6.24   o 
   0     3     2       4148.42       3915.82         32.85   o 
   1     3     2         63.47         64.48          0.79   o 
   2     3     2         28.72         27.43          0.74   o 
   3     3     2        471.71        476.85          3.63   o 
   4     3     2        324.79        324.71          2.93   o 
   5     3     2       1584.59       1565.65         11.13   o 
   6     3     2        792.16        809.62          7.63   o 
   7     3     2         50.33         52.79          1.71   o 
   8     3     2         31.90         30.38          0.94   o 
   9     3     2         70.23         70.38          1.59   o 
  10     3     2        108.72        108.23          3.20   o 
  11     3     2          0.15          1.27          0.75   o 
  12     3     2         11.59         12.24          0.99   o 
 -15     4     2         45.40         54.48          4.42   o 
 -14     4     2         23.37         24.33          2.27   o 
 -13     4     2          0.30          2.60          1.03   o 
 -12     4     2         37.74         38.11          1.55   o 
 -11     4     2        102.72        104.74          2.10   o 
 -10     4     2        162.52        169.06          2.61   o 
  -9     4     2        136.41        136.90          2.09   o 
  -8     4     2         55.23         55.07          1.66   o 
  -7     4     2        420.00        423.36          3.21   o 
  -6     4     2          0.01          0.00          0.32   o 
  -5     4     2         89.09         89.40          0.97   o 
  -4     4     2       1023.05       1011.43          6.13   o 
  -3     4     2         95.86         96.42          1.09   o 
  -2     4     2        221.31        222.87          1.77   o 
  -1     4     2         12.80         13.49          0.67   o 
   0     4     2         58.25         59.12          0.77   o 
   1     4     2        840.03        841.55          5.44   o 
   2     4     2        524.35        519.78          3.94   o 
   3     4     2         54.53         53.29          1.33   o 
   4     4     2          3.11          5.54          0.71   o 
   5     4     2        614.95        622.69          4.88   o 
   6     4     2          1.38          1.20          0.43   o 
   7     4     2         65.22         67.34          1.57   o 
   8     4     2         37.56         37.22          1.26   o 
   9     4     2          2.97          3.18          0.75   o 
  10     4     2        111.57        112.91          2.42   o 
  11     4     2          9.62          9.58          0.79   o 
  12     4     2          6.21          6.80          1.44   o 
 -15     5     2          1.85          9.24          5.87   o 
 -14     5     2          1.42          3.53          2.06   o 
 -13     5     2         25.67         31.46          2.41   o 
 -12     5     2         13.76         13.53          1.11   o 
 -11     5     2        337.33        352.16          4.53   o 
 -10     5     2          0.37          0.11          0.85   o 
  -9     5     2        381.66        391.32          3.92   o 
  -8     5     2         19.14         19.38          1.40   o 
  -7     5     2          5.23          5.70          0.47   o 
  -6     5     2        781.63        783.39          4.97   o 
  -5     5     2        260.79        265.71          2.20   o 
  -4     5     2        692.89        695.03          4.19   o 
  -3     5     2        861.82        864.93          5.31   o 
  -2     5     2        834.17        827.28          4.93   o 
  -1     5     2       2189.74       2167.29         18.68   o 
   0     5     2        163.27        165.45          1.75   o 
   1     5     2        202.53        199.78          1.98   o 
   2     5     2         47.01         46.95          0.89   o 
   3     5     2        347.60        347.61          3.26   o 
   4     5     2        265.91        265.30          2.69   o 
   5     5     2         11.43          9.76          0.68   o 
   6     5     2         68.24         69.30          1.41   o 
   7     5     2         11.47         11.62          0.75   o 
   8     5     2          3.04          0.58          1.57   o 
   9     5     2          1.08          1.16          0.81   o 
  10     5     2        259.98        266.50          4.06   o 
  11     5     2        138.88        140.80          3.41   o 
 -15     6     2         36.31         48.03          5.32   o 
 -14     6     2          5.07          6.23          2.09   o 
 -13     6     2         12.24         13.49          2.37   o 
 -12     6     2         15.08         14.61          1.01   o 
 -11     6     2          3.70          4.76          1.10   o 
 -10     6     2        135.05        132.99          2.23   o 
  -9     6     2        111.23        111.67          1.79   o 
  -8     6     2         32.11         33.15          0.81   o 
  -7     6     2         87.95         87.71          1.21   o 
  -6     6     2          0.69          0.95          0.62   o 
  -5     6     2        139.27        136.55          1.45   o 
  -4     6     2          0.34          0.36          0.65   o 
  -3     6     2         61.01         59.96          0.96   o 
  -2     6     2         59.67         58.25          0.78   o 
  -1     6     2        153.64        148.70          1.46   o 
   0     6     2        244.48        239.46          2.27   o 
   1     6     2        371.31        366.87          3.15   o 
   2     6     2         74.60         78.33          1.34   o 
   3     6     2          7.65          8.10          0.51   o 
   4     6     2         88.81         87.33          1.54   o 
   5     6     2        145.16        143.02          2.00   o 
   6     6     2         58.31         58.04          1.41   o 
   7     6     2          5.45          5.46          0.58   o 
   8     6     2         16.98         16.60          0.98   o 
   9     6     2         33.06         28.82          1.27   o 
  10     6     2         45.75         44.16          2.08   o 
  11     6     2         33.59         36.11          1.74   o 
 -15     7     2          2.37          3.17          1.87   o 
 -14     7     2          5.86         12.73          2.14   o 
 -13     7     2         13.82         15.12          1.75   o 
 -12     7     2        136.54        144.36          3.55   o 
 -11     7     2         77.06         73.25          2.49   o 
 -10     7     2         30.07         31.05          1.37   o 
  -9     7     2          4.99          4.85          0.57   o 
  -7     7     2          6.93          7.12          1.27   o 
  -6     7     2        136.97        136.52          1.75   o 
  -5     7     2         25.11         24.65          0.92   o 
  -4     7     2         10.78         10.93          0.75   o 
  -3     7     2          4.95          5.39          0.52   o 
  -2     7     2         56.85         55.34          1.10   o 
  -1     7     2         61.67         59.01          0.98   o 
   0     7     2         15.01         13.03          0.96   o 
   1     7     2        192.63        194.10          2.20   o 
   2     7     2        380.89        380.65          3.46   o 
   3     7     2        117.35        116.62          1.76   o 
   4     7     2        115.93        119.14          1.79   o 
   5     7     2        114.61        118.50          1.93   o 
   6     7     2          3.26          3.93          0.61   o 
   7     7     2         23.47         20.87          0.97   o 
   8     7     2          1.23          1.35          0.92   o 
   9     7     2        238.35        240.58          4.02   o 
  10     7     2         20.91         19.07          1.57   o 
 -14     8     2         15.08         19.94          2.08   o 
 -13     8     2          7.53          8.31          1.36   o 
 -12     8     2        260.56        265.65          6.82   o 
 -11     8     2          2.70          4.00          1.01   o 
  -9     8     2          0.02          0.85          0.47   o 
  -8     8     2        146.30        148.27          2.31   o 
  -7     8     2        160.74        165.24          2.42   o 
  -6     8     2        212.25        215.90          2.60   o 
  -5     8     2        192.82        197.46          2.42   o 
  -4     8     2         72.39         73.19          1.15   o 
  -3     8     2          1.15          1.17          0.56   o 
  -2     8     2          2.58          2.83          0.36   o 
  -1     8     2         82.07         81.46          1.18   o 
   0     8     2        142.94        145.11          1.70   o 
   1     8     2        102.61        100.60          1.30   o 
   3     8     2         48.21         48.58          1.87   o 
   4     8     2        332.80        336.48          3.79   o 
   5     8     2         32.00         32.42          1.11   o 
   6     8     2         57.63         57.04          1.52   o 
   7     8     2         52.92         51.49          1.45   o 
   8     8     2          3.43          5.23          1.01   o 
   9     8     2          3.48          3.97          0.81   o 
 -15     9     2          8.92          4.89          1.87   o 
 -14     9     2          0.96          2.67          2.31   o 
 -13     9     2          8.48         10.37          2.35   o 
 -12     9     2          6.95          6.89          1.62   o 
 -11     9     2          7.75          7.83          0.95   o 
 -10     9     2         33.29         31.43          1.38   o 
  -9     9     2          4.28          4.35          0.63   o 
  -8     9     2        452.55        452.98          4.89   o 
  -7     9     2        573.10        581.51          5.36   o 
  -6     9     2         26.44         25.11          1.39   o 
  -5     9     2         62.34         62.35          1.23   o 
  -4     9     2         53.21         52.93          1.57   o 
  -3     9     2        844.54        851.85          6.27   o 
  -2     9     2        574.23        581.55          4.52   o 
  -1     9     2          8.15          7.60          0.99   o 
   0     9     2          9.51          9.69          0.70   o 
   1     9     2         17.21         16.44          1.30   o 
   2     9     2        255.99        263.68          3.03   o 
   3     9     2         85.51         85.88          2.12   o 
   4     9     2         24.62         22.05          0.95   o 
   5     9     2          0.15          0.07          1.27   o 
   6     9     2         21.08         18.41          1.05   o 
   7     9     2         73.37         72.51          2.40   o 
   8     9     2         14.44         11.98          1.24   o 
   9     9     2          8.88         10.53          1.07   o 
 -15    10     2          5.60          7.96          1.89   o 
 -14    10     2          5.87          8.45          1.55   o 
 -13    10     2          3.04          3.01          1.25   o 
 -12    10     2         39.83         40.40          4.26   o 
 -11    10     2        211.20        213.58          4.37   o 
 -10    10     2          3.19          4.26          1.39   o 
  -9    10     2          0.08          0.64          1.04   o 
  -8    10     2          1.64          2.38          0.60   o 
  -7    10     2        604.38        605.71          5.53   o 
  -6    10     2        719.54        729.16          5.74   o 
  -5    10     2         71.41         69.43          1.69   o 
  -4    10     2         19.02         17.69          1.25   o 
  -3    10     2         43.08         41.79          1.54   o 
  -2    10     2        118.88        115.40          2.17   o 
  -1    10     2         87.85         88.20          1.36   o 
   0    10     2         27.65         26.21          0.77   o 
   1    10     2        156.71        162.15          2.41   o 
   2    10     2        107.20        108.75          2.01   o 
   3    10     2         97.17         96.26          2.84   o 
   4    10     2          9.24          9.58          1.20   o 
   5    10     2         82.76         82.20          2.08   o 
   6    10     2         49.16         45.56          2.50   o 
   7    10     2         24.98         25.72          1.34   o 
   8    10     2          1.93          2.76          1.17   o 
 -14    11     2          1.98         13.87          4.47   o 
 -13    11     2          9.30          8.92          1.52   o 
 -12    11     2         25.51         27.22          2.08   o 
 -11    11     2         91.92         94.46          2.95   o 
 -10    11     2         37.85         33.55          1.54   o 
  -9    11     2          3.39          1.64          1.42   o 
  -8    11     2        117.64        117.09          2.61   o 
  -7    11     2         11.64         13.15          1.03   o 
  -5    11     2        142.92        139.98          2.20   o 
  -4    11     2          5.50          6.06          1.39   o 
  -3    11     2        265.45        264.49          2.81   o 
  -2    11     2        121.16        122.79          1.95   o 
  -1    11     2         14.76         13.23          0.64   o 
   1    11     2          6.03          6.29          0.68   o 
   2    11     2         32.56         28.64          1.21   o 
   3    11     2          8.81          8.85          0.85   o 
   4    11     2         74.25         70.87          1.99   o 
   5    11     2         64.86         60.93          1.87   o 
   6    11     2          8.34          9.21          1.98   o 
   7    11     2         16.35         17.59          7.45   o 
 -14    12     2          2.83          1.26          2.16   o 
 -12    12     2          0.52          0.54          1.27   o 
 -11    12     2         62.47         64.60          5.35   o 
 -10    12     2          5.62          6.00          1.12   o 
  -8    12     2        253.99        259.74          3.79   o 
  -7    12     2          3.18          2.81          1.32   o 
  -6    12     2          3.51          4.33          0.74   o 
  -5    12     2         11.13         10.54          0.77   o 
  -4    12     2         22.64         22.90          1.13   o 
  -3    12     2         24.33         22.19          1.60   o 
  -2    12     2          3.71          1.58          1.18   o 
  -1    12     2        109.29        110.49          2.37   o 
   0    12     2         21.32         19.37          1.00   o 
   1    12     2          3.99          4.18          2.07   o 
   2    12     2         17.72         15.43          1.05   o 
   3    12     2          0.09          0.78          1.16   o 
   4    12     2         10.37         11.88          1.03   o 
   5    12     2         32.54         28.98          1.42   o 
   6    12     2         52.51         46.80          3.10   o 
 -14    13     2         12.47         13.25          1.92   o 
 -13    13     2          9.12          9.43          1.54   o 
 -12    13     2          2.44          1.39          1.75   o 
 -11    13     2         12.05         13.52          1.35   o 
 -10    13     2          0.29          1.55          3.39   o 
  -9    13     2          6.35          6.73          0.97   o 
  -8    13     2         34.45         34.79          1.34   o 
  -7    13     2         20.47         19.44          1.54   o 
  -6    13     2         13.51         12.72          1.27   o 
  -5    13     2         11.64         11.59          1.21   o 
  -4    13     2        181.02        183.16          2.41   o 
  -3    13     2         49.40         45.41          1.82   o 
  -2    13     2        363.10        371.18          4.46   o 
  -1    13     2         33.93         35.43          1.64   o 
   0    13     2         29.11         27.18          1.42   o 
   1    13     2        158.01        150.76          3.89   o 
   2    13     2         46.13         45.48          1.63   o 
   3    13     2         29.56         26.70          2.07   o 
   4    13     2         11.68         11.60          1.11   o 
 -13    14     2         11.55         11.21          1.76   o 
 -12    14     2          2.08          0.72          1.45   o 
 -11    14     2          5.74          3.69          1.67   o 
 -10    14     2         40.11         44.26          2.23   o 
  -9    14     2         18.32         17.31          1.61   o 
  -8    14     2         18.81         17.11          1.20   o 
  -7    14     2         15.99         14.85          1.18   o 
  -6    14     2          9.03          9.87          1.16   o 
  -5    14     2        122.77        126.16          2.22   o 
  -4    14     2        431.11        438.60          5.11   o 
  -3    14     2        461.05        465.12          5.27   o 
  -2    14     2        559.68        572.22          6.94   o 
  -1    14     2          0.03          0.08          1.42   o 
   0    14     2        108.85        107.83          3.03   o 
   1    14     2         10.31         10.73          0.87   o 
   2    14     2         32.49         31.02          2.46   o 
   3    14     2         47.82         44.85          2.58   o 
 -12    15     2          9.54         12.54          1.89   o 
 -11    15     2         18.29         15.80          1.83   o 
 -10    15     2          8.66          8.69          1.05   o 
  -9    15     2         15.26         15.77          1.34   o 
  -8    15     2         26.10         24.39          1.52   o 
  -7    15     2         89.53         86.66          2.63   o 
  -6    15     2        232.65        234.24          4.32   o 
  -5    15     2          3.15          1.85          1.49   o 
  -4    15     2         12.99         12.03          1.50   o 
  -3    15     2         59.67         60.06          2.18   o 
  -2    15     2          1.07          0.02          1.25   o 
  -1    15     2          6.78          7.01          0.94   o 
   0    15     2         14.75         13.44          1.89   o 
   1    15     2        162.76        164.61          3.52   o 
   2    15     2          3.17          1.61          1.46   o 
 -11    16     2          4.03          4.25          1.77   o 
 -10    16     2         16.60         14.97          1.45   o 
  -8    16     2          9.38          8.70          1.01   o 
  -6    16     2          0.41          1.30          1.00   o 
  -5    16     2         10.45          9.62          1.30   o 
  -4    16     2         27.70         23.91          3.50   o 
  -3    16     2         12.95         12.01          1.35   o 
  -2    16     2          3.24          3.50          0.97   o 
  -1    16     2         16.32         14.78          1.79   o 
   0    16     2          1.10          1.88          2.08   o 
 -10    17     2         63.28         72.13          6.66   o 
  -9    17     2          9.68         13.41          1.76   o 
  -8    17     2         22.79         27.29          3.02   o 
  -7    17     2         11.66         11.82          1.58   o 
  -6    17     2         16.20         18.07          4.05   o 
  -3    17     2         34.60         34.36          2.06   o 
  -2    17     2         12.84         14.32          1.90   o 
   1   -17     3         10.45          7.82          1.29   o 
   2   -17     3          9.14          9.28          0.93   o 
   3   -17     3         35.36         30.88          1.63   o 
   4   -17     3         24.15         21.55          1.45   o 
   5   -17     3        100.44         92.62          3.50   o 
   6   -17     3         17.73         14.44          1.40   o 
   7   -17     3         70.18         69.14          3.46   o 
   8   -17     3         76.67         77.88          2.72   o 
   9   -17     3         34.13         37.85          2.30   o 
   0   -16     3          7.99          7.97          1.01   o 
   1   -16     3         29.95         26.89          1.30   o 
   2   -16     3         21.86         20.91          1.13   o 
   3   -16     3         26.01         22.47          1.38   o 
   4   -16     3          0.00          0.29          0.70   o 
   6   -16     3          5.21          6.46          1.21   o 
   7   -16     3          1.50          0.46          1.11   o 
   8   -16     3          0.15          0.02          1.54   o 
   9   -16     3         18.42         18.74          2.08   o 
  10   -16     3          3.49          4.47          1.00   o 
  -2   -15     3          1.37          1.76          0.96   o 
  -1   -15     3         27.19         25.33          1.93   o 
   0   -15     3         64.29         61.63          2.36   o 
   2   -15     3         59.13         56.00          1.64   o 
   3   -15     3         36.85         36.47          1.10   o 
   5   -15     3          1.04          1.10          1.42   o 
   6   -15     3         20.78         17.00          1.53   o 
   7   -15     3          2.88          1.92          1.10   o 
   8   -15     3         27.05         26.67          4.55   o 
   9   -15     3          9.96          9.83          1.52   o 
  10   -15     3         14.57         15.27          1.79   o 
  11   -15     3         29.57         31.18          2.88   o 
  12   -15     3         20.26         24.78          3.55   o 
  -4   -14     3          8.68         10.60          2.15   o 
  -3   -14     3         88.59         88.04          2.54   o 
  -2   -14     3          1.78          1.56          1.16   o 
   0   -14     3          1.80          1.93          1.50   o 
   1   -14     3          6.63          7.40          0.52   o 
   2   -14     3         10.75         10.57          0.78   o 
   3   -14     3         92.00         91.47          2.51   o 
   4   -14     3          1.40          1.53          0.71   o 
   5   -14     3          6.30          6.32          1.01   o 
   6   -14     3         59.18         57.84          1.93   o 
   7   -14     3         10.20          9.10          1.17   o 
   8   -14     3          9.22          7.71          0.92   o 
   9   -14     3          6.54          7.31          1.41   o 
  10   -14     3         50.52         49.11          2.69   o 
  11   -14     3         35.40         38.93          4.17   o 
  12   -14     3          9.69         12.39          1.87   o 
  13   -14     3          7.85          6.60          1.84   o 
  -5   -13     3         10.58         10.86          1.37   o 
  -4   -13     3         14.07         12.22          1.51   o 
  -3   -13     3          1.40          0.37          1.01   o 
  -2   -13     3        331.04        329.38          4.23   o 
  -1   -13     3         37.95         36.89          2.42   o 
   0   -13     3         77.71         75.47          1.49   o 
   1   -13     3          1.11          1.89          0.72   o 
   2   -13     3          7.14          6.13          0.53   o 
   3   -13     3        369.11        382.56          4.51   o 
   4   -13     3         44.35         42.25          1.87   o 
   5   -13     3         22.12         19.15          0.83   o 
   6   -13     3         73.00         69.55          1.75   o 
   7   -13     3         29.11         26.05          1.56   o 
   8   -13     3         20.37         15.28          1.49   o 
   9   -13     3        118.60        124.81          5.21   o 
  10   -13     3         24.92         27.58          2.79   o 
  11   -13     3         38.65         42.51          2.70   o 
  12   -13     3          7.83          7.61          1.58   o 
  13   -13     3         25.55         24.34          2.63   o 
  -6   -12     3         45.90         42.87          2.02   o 
  -5   -12     3         15.69         15.14          2.19   o 
  -4   -12     3          3.22          3.28          1.38   o 
  -3   -12     3        277.59        284.71          5.71   o 
  -2   -12     3         30.98         30.81          1.13   o 
  -1   -12     3         11.47         10.97          0.68   o 
   0   -12     3         93.79         94.71          1.64   o 
   1   -12     3          0.61          0.09          0.63   o 
   2   -12     3         41.97         39.40          1.33   o 
   3   -12     3         37.25         35.12          0.97   o 
   4   -12     3         80.37         79.66          1.45   o 
   5   -12     3         75.55         75.35          2.34   o 
   6   -12     3          1.34          1.54          0.98   o 
   7   -12     3         47.68         45.67          1.22   o 
   8   -12     3         11.46         10.86          0.68   o 
   9   -12     3         38.49         38.07          2.40   o 
  10   -12     3         10.16          9.58          1.96   o 
  12   -12     3         91.49         96.39          3.81   o 
  13   -12     3          4.76          4.51          1.60   o 
  14   -12     3          1.08          1.69          1.75   o 
  -7   -11     3          6.82          6.85          0.85   o 
  -6   -11     3        222.67        221.32          4.93   o 
  -5   -11     3        171.91        173.80          4.59   o 
  -4   -11     3        219.54        213.92          4.49   o 
  -3   -11     3          0.33          0.52          0.54   o 
  -2   -11     3          1.47          2.24          1.08   o 
  -1   -11     3         16.06         16.24          0.69   o 
   0   -11     3          1.09          0.78          0.43   o 
   1   -11     3         26.73         26.13          0.85   o 
   2   -11     3        118.98        121.38          1.65   o 
   3   -11     3          2.29          2.01          0.35   o 
   4   -11     3         12.28          9.98          0.76   o 
   6   -11     3         24.98         23.30          0.79   o 
   7   -11     3          6.10          5.64          0.46   o 
   8   -11     3          0.35          0.71          0.66   o 
   9   -11     3         23.85         20.99          1.51   o 
  10   -11     3         81.78         80.15          2.62   o 
  11   -11     3          0.06          0.98          1.05   o 
  12   -11     3          7.52          6.16          1.68   o 
  13   -11     3          8.09          6.22          1.67   o 
  14   -11     3         21.76         24.80          2.80   o 
  -8   -10     3         24.99         22.90          1.36   o 
  -7   -10     3          0.86          0.98          2.51   o 
  -6   -10     3        241.19        231.30          4.58   o 
  -5   -10     3        290.00        290.21          5.53   o 
  -4   -10     3         60.69         59.32          1.61   o 
  -2   -10     3         33.70         32.41          1.25   o 
  -1   -10     3         18.76         19.75          0.91   o 
   0   -10     3         22.49         23.50          1.02   o 
   1   -10     3        130.92        127.78          1.75   o 
   2   -10     3        121.57        120.13          1.53   o 
   3   -10     3        170.74        168.16          2.39   o 
   4   -10     3          3.48          2.87          0.69   o 
   5   -10     3          0.21          0.04          0.61   o 
   6   -10     3          2.01          1.91          0.51   o 
   7   -10     3         25.74         25.15          1.00   o 
   8   -10     3         59.87         56.71          1.55   o 
   9   -10     3         10.01          9.20          0.80   o 
  10   -10     3        118.16        116.57          3.01   o 
  11   -10     3         18.84         18.31          1.84   o 
  12   -10     3         18.24         18.73          1.79   o 
  13   -10     3          0.01          0.33          2.21   o 
  14   -10     3         12.06         14.73          1.95   o 
  -9    -9     3         12.63         10.42          0.99   o 
  -8    -9     3          2.03          0.50          0.81   o 
  -7    -9     3         14.65         14.44          1.32   o 
  -6    -9     3          6.64          5.49          1.06   o 
  -5    -9     3         28.79         27.89          1.36   o 
  -4    -9     3         10.59          9.96          0.63   o 
  -3    -9     3        182.49        187.65          2.40   o 
  -2    -9     3         10.52          9.44          0.60   o 
  -1    -9     3         19.94         18.84          0.79   o 
   0    -9     3         20.18         20.94          1.03   o 
   1    -9     3          8.95          7.91          0.91   o 
   2    -9     3        117.92        118.63          1.55   o 
   3    -9     3          3.12          3.98          0.81   o 
   4    -9     3         26.88         25.78          1.24   o 
   5    -9     3          0.23          0.50          0.59   o 
   6    -9     3          0.21          0.36          0.88   o 
   7    -9     3         95.79         94.15          1.93   o 
   8    -9     3         49.10         47.83          1.03   o 
   9    -9     3        112.20        111.59          2.09   o 
  10    -9     3        113.47        107.50          2.72   o 
  11    -9     3          0.13          0.22          0.86   o 
  12    -9     3         21.28         22.48          1.72   o 
  13    -9     3         25.92         27.12          3.55   o 
  14    -9     3          4.60          6.08          1.66   o 
 -10    -8     3          8.76          9.94          1.07   o 
  -9    -8     3         27.84         24.33          1.38   o 
  -8    -8     3         57.88         52.73          2.25   o 
  -7    -8     3          9.37          8.59          1.05   o 
  -6    -8     3         53.57         54.77          2.10   o 
  -5    -8     3        120.09        121.37          2.64   o 
  -4    -8     3         11.24         11.88          0.63   o 
  -3    -8     3         73.33         72.79          1.12   o 
  -2    -8     3          6.04          5.76          0.50   o 
  -1    -8     3        101.47         99.44          1.92   o 
   0    -8     3       1531.58       1503.42         10.19   o 
   1    -8     3          1.10          1.24          0.46   o 
   2    -8     3          8.59          9.55          0.60   o 
   3    -8     3        606.32        605.57          5.16   o 
   4    -8     3         39.46         39.64          1.06   o 
   5    -8     3        753.62        758.66          5.80   o 
   6    -8     3          2.08          0.98          0.98   o 
   7    -8     3         34.47         33.70          1.05   o 
   8    -8     3          5.58          3.98          5.43   o 
   9    -8     3         77.06         76.00          2.47   o 
  10    -8     3        114.84        115.16          2.62   o 
  11    -8     3         15.99         14.69          1.48   o 
  12    -8     3         14.98         17.78          1.27   o 
  13    -8     3          0.37          1.09          1.46   o 
  14    -8     3         35.42         37.90          6.64   o 
  15    -8     3         25.89         32.12          2.90   o 
 -10    -7     3         18.29         15.91          1.19   o 
  -9    -7     3         78.68         74.61          2.30   o 
  -8    -7     3         14.13         13.81          2.32   o 
  -7    -7     3         22.47         22.81          1.16   o 
  -6    -7     3        280.03        280.25          3.85   o 
  -5    -7     3         12.82         12.01          1.06   o 
  -4    -7     3        357.11        362.53          3.60   o 
  -3    -7     3          2.96          2.57          0.62   o 
  -2    -7     3        354.14        349.21          3.12   o 
  -1    -7     3       1547.44       1540.33         11.81   o 
   0    -7     3        434.45        431.07          3.84   o 
   1    -7     3         70.56         70.22          1.17   o 
   2    -7     3        291.85        291.13          2.86   o 
   3    -7     3          0.47          1.01          0.57   o 
   4    -7     3        265.43        266.55          2.47   o 
   5    -7     3         65.24         65.05          1.10   o 
   6    -7     3        347.59        352.01          3.09   o 
   7    -7     3          0.25          0.15          0.95   o 
   8    -7     3          0.90          1.35          1.63   o 
   9    -7     3         32.23         30.43          1.56   o 
  10    -7     3         17.93         18.45          0.90   o 
  11    -7     3         35.92         34.35          2.22   o 
  12    -7     3          7.69          6.71          0.92   o 
  13    -7     3         21.87         19.43          1.62   o 
  14    -7     3          0.71          1.84          1.20   o 
  15    -7     3         19.32         22.67          3.74   o 
 -11    -6     3         22.01         20.56          1.90   o 
 -10    -6     3         41.37         37.14          1.42   o 
  -9    -6     3         48.40         46.65          1.76   o 
  -8    -6     3         24.12         23.96          1.19   o 
  -7    -6     3         96.27         93.21          2.09   o 
  -6    -6     3          0.46          3.96          0.53   o 
  -5    -6     3          1.82          2.63          0.43   o 
  -4    -6     3        193.01        191.18          2.28   o 
  -3    -6     3        133.13        131.87          1.63   o 
  -2    -6     3       3064.22       3001.30         26.24   o 
  -1    -6     3        128.38        130.52          1.54   o 
   0    -6     3        369.50        373.30          3.32   o 
   1    -6     3          0.27          0.34          0.57   o 
   2    -6     3        199.26        199.40          1.95   o 
   3    -6     3       1146.33       1147.91          7.25   o 
   4    -6     3        765.82        772.32          5.17   o 
   5    -6     3        203.03        204.80          2.01   o 
   6    -6     3         14.12         25.53          1.99   o 
   7    -6     3          0.70          0.91          0.67   o 
   8    -6     3        175.46        176.84          2.23   o 
   9    -6     3         47.77         48.18          1.16   o 
  10    -6     3          1.32          2.37          0.66   o 
  11    -6     3          5.10          4.15          0.71   o 
  12    -6     3          0.01          0.05          0.91   o 
  13    -6     3         15.60         16.69          1.92   o 
  14    -6     3         28.55         35.72          2.56   o 
  15    -6     3          1.05          2.24          1.56   o 
 -12    -5     3          8.30          9.16          1.09   o 
 -11    -5     3          7.08          5.97          0.90   o 
 -10    -5     3         34.06         33.25          1.59   o 
  -9    -5     3          5.77          6.11          1.04   o 
  -8    -5     3          1.40          1.46          0.70   o 
  -7    -5     3        124.03        123.90          2.31   o 
  -6    -5     3        111.78        112.67          2.03   o 
  -5    -5     3         91.78         89.20          1.65   o 
  -4    -5     3        109.20        107.28          1.58   o 
  -3    -5     3         14.91         15.54          0.55   o 
  -2    -5     3          1.11          1.59          0.53   o 
  -1    -5     3         67.19         67.40          1.15   o 
   1    -5     3        456.48        450.41          3.37   o 
   2    -5     3        302.83        309.26          2.35   o 
   3    -5     3          7.62          7.06          0.51   o 
   4    -5     3        159.34        156.87          1.73   o 
   5    -5     3         86.71         87.33          1.21   o 
   6    -5     3         93.33         92.26          1.23   o 
   7    -5     3          0.94          0.79          0.66   o 
   8    -5     3         29.56         28.79          1.49   o 
   9    -5     3         11.55         11.35          0.57   o 
  10    -5     3         12.40         12.35          1.16   o 
  11    -5     3          3.99          2.80          1.05   o 
  12    -5     3          8.37          9.29          1.36   o 
  13    -5     3         55.97         58.81          3.62   o 
  14    -5     3         11.49          7.69          1.60   o 
 -12    -4     3         13.53         12.19          2.48   o 
 -11    -4     3          0.57          0.52          0.77   o 
 -10    -4     3          8.72          8.60          2.52   o 
  -9    -4     3         72.02         69.47          2.04   o 
  -8    -4     3          1.16          1.00          0.92   o 
  -7    -4     3          1.68          1.88          0.51   o 
  -6    -4     3         13.74         13.73          0.83   o 
  -5    -4     3         27.70         25.96          0.84   o 
  -4    -4     3         67.50         69.94          1.12   o 
  -3    -4     3         99.25         95.58          2.01   o 
  -2    -4     3        911.44        903.33          6.09   o 
  -1    -4     3        286.63        283.88          2.14   o 
   0    -4     3       1729.45       1689.55         10.20   o 
   1    -4     3         68.73         68.45          0.88   o 
   2    -4     3        505.94        513.42          3.39   o 
   3    -4     3         95.25         95.85          1.11   o 
   4    -4     3       1954.21       1955.19         15.45   o 
   5    -4     3         88.16         88.25          1.19   o 
   6    -4     3        207.13        209.77          2.88   o 
   7    -4     3         74.03         71.60          1.09   o 
   8    -4     3         26.81         25.37          0.89   o 
   9    -4     3        104.41         99.49          1.78   o 
  10    -4     3         16.06         14.69          1.44   o 
  11    -4     3         15.95         16.69          0.92   o 
  12    -4     3          1.59          2.30          0.80   o 
  14    -4     3         10.98         11.31          1.44   o 
 -13    -3     3          6.32          8.73          1.34   o 
 -12    -3     3         91.05         93.70          3.79   o 
 -11    -3     3         26.73         24.23          1.56   o 
 -10    -3     3          0.02          0.80          0.78   o 
  -9    -3     3         35.70         32.45          1.97   o 
  -8    -3     3        118.22        119.50          1.97   o 
  -7    -3     3        449.97        451.65          4.42   o 
  -6    -3     3         27.41         29.44          1.48   o 
  -5    -3     3        142.99        141.26          2.03   o 
  -4    -3     3         95.85         95.90          1.28   o 
  -3    -3     3         17.58         17.32          0.58   o 
  -2    -3     3       1352.95       1328.41          8.27   o 
  -1    -3     3        228.95        234.54          1.90   o 
   0    -3     3          0.27          0.26          0.11   o 
   1    -3     3        350.28        349.20          2.34   o 
   2    -3     3        218.73        225.01          1.90   o 
   3    -3     3        712.38        719.55          4.58   o 
   4    -3     3       1750.09       1741.07         11.66   o 
   5    -3     3        130.97        134.84          1.53   o 
   6    -3     3          0.02          2.11          0.65   o 
   7    -3     3        161.98        163.58          1.88   o 
   8    -3     3        165.58        165.44          2.53   o 
   9    -3     3         83.50         84.43          1.36   o 
  10    -3     3         22.06         21.04          1.66   o 
  11    -3     3         40.65         39.90          1.62   o 
  12    -3     3          0.04          0.23          1.38   o 
  13    -3     3         46.12         45.50          1.92   o 
  14    -3     3          2.04          2.71          1.43   o 
 -13    -2     3         72.94         69.81          3.13   o 
 -12    -2     3        112.87        112.75          4.61   o 
 -11    -2     3         83.44         82.63          3.34   o 
 -10    -2     3          0.83          0.53          0.60   o 
  -9    -2     3          1.85          1.98          0.94   o 
  -8    -2     3         26.05         24.30          1.45   o 
  -7    -2     3         45.89         45.33          1.28   o 
  -6    -2     3        119.01        120.20          1.79   o 
  -5    -2     3          0.34          0.66          0.43   o 
  -4    -2     3         51.06         50.05          0.81   o 
  -3    -2     3          3.62          3.54          0.24   o 
  -2    -2     3          9.38          8.59          0.35   o 
  -1    -2     3        702.34        718.36          4.61   o 
   0    -2     3          0.80          1.20          0.12   o 
   1    -2     3        213.69        214.87          1.81   o 
   2    -2     3         40.50         42.26          0.68   o 
   3    -2     3          0.09          0.23          0.34   o 
   4    -2     3        589.65        599.33          4.16   o 
   5    -2     3         98.26         98.48          1.24   o 
   6    -2     3        111.83        112.65          1.24   o 
   7    -2     3         33.82         35.08          0.96   o 
   8    -2     3         41.36         39.91          1.21   o 
   9    -2     3         13.62         11.41          0.73   o 
  10    -2     3          7.57          7.82          0.86   o 
  11    -2     3         29.75         29.61          1.09   o 
  12    -2     3         93.58         94.36          1.92   o 
  13    -2     3          0.68          2.48          1.26   o 
 -13    -1     3          2.31          2.17          1.43   o 
 -12    -1     3         51.85         49.28          1.77   o 
 -11    -1     3          5.82          5.79          0.93   o 
  -9    -1     3          0.75          0.51          1.13   o 
  -8    -1     3         55.04         53.25          2.18   o 
  -7    -1     3          0.83          1.87          1.05   o 
  -6    -1     3         70.36         71.69          1.15   o 
  -5    -1     3         54.59         53.56          0.92   o 
  -4    -1     3       2526.65       2422.19         23.60   o 
  -3    -1     3        642.15        637.21          4.26   o 
  -2    -1     3         14.52         14.90          0.39   o 
  -1    -1     3          2.10          2.44          0.15   o 
   0    -1     3        260.38        266.13          1.61   o 
   1    -1     3       5594.52       5278.28         79.99   o 
   2    -1     3       1597.89       1543.05          9.03   o 
   3    -1     3         62.78         64.01          0.74   o 
   4    -1     3        222.63        224.32          1.86   o 
   5    -1     3        410.79        412.63          3.13   o 
   7    -1     3         25.63         24.94          0.92   o 
   8    -1     3         19.47         18.40          1.33   o 
   9    -1     3          5.27          5.32          0.46   o 
  10    -1     3          2.38          1.25          0.71   o 
  11    -1     3         66.03         69.21          1.51   o 
  12    -1     3          5.67          5.24          0.85   o 
  13    -1     3          3.63          3.41          1.22   o 
  14    -1     3         10.98          9.79          1.71   o 
 -14     0     3          0.79          1.73          1.28   o 
 -13     0     3        115.24        112.63          3.38   o 
 -12     0     3          2.28          4.03          1.77   o 
 -11     0     3          0.24          0.73          1.00   o 
 -10     0     3        106.21        107.24          3.51   o 
  -9     0     3          9.70          8.94          0.71   o 
  -8     0     3        462.65        463.98          4.34   o 
  -7     0     3         16.66         18.39          1.64   o 
  -6     0     3         61.84         61.31          1.15   o 
  -5     0     3        723.10        725.90          5.98   o 
  -4     0     3        164.02        164.27          1.93   o 
  -3     0     3        135.04        143.32          1.25   o 
  -2     0     3        608.35        604.72          3.72   o 
  -1     0     3        257.96        261.47          1.78   o 
   0     0     3         61.07         63.06          0.58   o 
   1     0     3       1931.23       1867.63         21.45   o 
   2     0     3         10.69         11.03          0.34   o 
   3     0     3       1044.53       1067.81          8.46   o 
   4     0     3        760.08        762.33          4.81   o 
   5     0     3        217.02        219.01          2.08   o 
   6     0     3        170.06        170.47          2.70   o 
   7     0     3         31.88         31.31          1.11   o 
   8     0     3        192.93        191.73          2.01   o 
   9     0     3          0.62          0.85          0.53   o 
  10     0     3         34.13         34.06          1.33   o 
  11     0     3         51.61         46.66          1.44   o 
  12     0     3         21.06         17.84          1.55   o 
  13     0     3          7.20          6.95          0.92   o 
 -13     1     3        244.90        246.16          6.58   o 
 -12     1     3         30.31         31.27          2.02   o 
 -11     1     3          5.36          6.76          0.78   o 
 -10     1     3         22.56         22.86          1.35   o 
  -8     1     3        342.03        337.60          3.69   o 
  -7     1     3          0.18          0.53          0.91   o 
  -6     1     3        185.86        188.86          2.03   o 
  -5     1     3         76.07         76.75          1.07   o 
  -4     1     3        602.61        610.89          4.25   o 
  -3     1     3       5514.56       5109.57         41.50   o 
  -2     1     3         23.19         23.85          0.35   o 
  -1     1     3       1297.86       1280.00          8.75   o 
   0     1     3       1089.08       1064.53          6.99   o 
   1     1     3        458.06        465.21          2.85   o 
   2     1     3       1337.40       1331.27          8.68   o 
   3     1     3        367.03        368.41          2.75   o 
   4     1     3         27.46         29.18          0.62   o 
   5     1     3        146.34        147.96          2.14   o 
   6     1     3          7.37          6.95          0.85   o 
   7     1     3        806.72        822.07          5.61   o 
   8     1     3         65.86         64.83          1.19   o 
   9     1     3          3.40          3.06          0.58   o 
  10     1     3          1.64          1.53          0.59   o 
  11     1     3          0.02          0.32          0.79   o 
  12     1     3         21.78         18.67          1.24   o 
  13     1     3          0.06          5.02          1.94   o 
 -13     2     3         53.85         55.65          2.87   o 
 -12     2     3          0.62          0.64          0.85   o 
 -11     2     3          3.90          4.50          0.63   o 
 -10     2     3        102.65        103.93          2.06   o 
  -9     2     3         20.57         19.59          0.98   o 
  -8     2     3        386.35        387.11          3.68   o 
  -7     2     3          1.42          1.94          0.48   o 
  -6     2     3        134.73        134.72          1.62   o 
  -5     2     3        201.41        202.88          1.86   o 
  -3     2     3        162.18        165.60          1.29   o 
  -2     2     3       2640.00       2531.95         15.64   o 
  -1     2     3         23.21         22.92          0.33   o 
   0     2     3        646.36        645.29          3.82   o 
   1     2     3        803.60        799.77          5.48   o 
   2     2     3        252.40        257.33          1.92   o 
   3     2     3        257.41        256.47          2.06   o 
   5     2     3          1.10          0.83          0.31   o 
   6     2     3        159.69        157.01          2.26   o 
   7     2     3          8.26          8.73          0.55   o 
   8     2     3         51.55         53.88          1.21   o 
   9     2     3          5.56          4.45          1.17   o 
  10     2     3          1.51          1.54          0.60   o 
  11     2     3         63.17         64.05          3.65   o 
  12     2     3          1.58          0.75          0.84   o 
 -15     3     3          9.14         10.49          1.76   o 
 -14     3     3         46.25         50.44          4.81   o 
 -13     3     3         24.77         24.76          1.96   o 
 -12     3     3         50.31         53.46          2.63   o 
 -11     3     3         85.64         88.21          3.04   o 
 -10     3     3        289.30        294.06          3.77   o 
  -9     3     3        685.58        697.42          6.21   o 
  -8     3     3         40.20         40.00          1.28   o 
  -7     3     3        119.04        118.01          1.59   o 
  -6     3     3        181.74        181.61          1.85   o 
  -5     3     3          0.21          0.58          0.46   o 
  -4     3     3       1687.81       1637.52         12.21   o 
  -3     3     3         29.79         30.87          0.67   o 
  -2     3     3       1781.29       1739.67         10.05   o 
  -1     3     3       3842.43       3601.50         35.65   o 
   0     3     3       4475.73       4317.83         34.36   o 
   1     3     3        412.36        423.52          2.87   o 
   2     3     3          4.60          4.44          0.28   o 
   3     3     3         70.01         70.49          1.10   o 
   4     3     3        324.05        327.01          3.10   o 
   5     3     3       1298.79       1293.26         10.02   o 
   6     3     3        870.11        886.27          7.27   o 
   7     3     3         80.84         81.29          1.40   o 
   8     3     3        177.75        181.53          2.64   o 
   9     3     3          5.27          5.49          0.59   o 
  10     3     3         18.50         16.17          1.71   o 
  11     3     3         28.93         26.85          1.60   o 
  12     3     3          0.90          2.03          0.98   o 
 -15     4     3          3.36         15.57          6.31   o 
 -14     4     3         12.15         11.68          3.81   o 
 -13     4     3          2.06          4.42          1.59   o 
 -12     4     3          5.15          5.97          0.81   o 
 -11     4     3         16.36         17.92          1.57   o 
 -10     4     3        487.69        502.95          5.48   o 
  -9     4     3        310.90        314.64          3.50   o 
  -8     4     3        562.99        567.88          5.21   o 
  -7     4     3          3.00          2.95          0.53   o 
  -5     4     3        456.03        458.76          3.47   o 
  -4     4     3        490.32        499.70          3.05   o 
  -3     4     3         24.51         23.57          0.43   o 
  -2     4     3        257.37        262.53          1.95   o 
  -1     4     3          0.48          0.84          0.31   o 
   0     4     3        902.08        926.77          5.53   o 
   1     4     3       2285.74       2217.10         25.64   o 
   2     4     3        174.69        175.21          1.71   o 
   3     4     3          6.44          6.43          0.58   o 
   4     4     3        445.39        443.90          4.13   o 
   5     4     3        171.20        169.28          2.18   o 
   6     4     3         33.00         34.37          0.92   o 
   7     4     3         34.64         36.30          1.08   o 
   8     4     3         15.83         15.31          1.10   o 
   9     4     3         65.07         63.12          1.58   o 
  10     4     3          0.28          0.74          0.72   o 
  11     4     3         12.41          9.79          1.12   o 
  12     4     3          8.70         12.09          1.17   o 
 -15     5     3         16.60         25.28          3.41   o 
 -14     5     3         17.72         18.63          2.16   o 
 -13     5     3          1.35          1.06          1.33   o 
 -12     5     3          9.19         12.15          2.05   o 
 -11     5     3          2.24          2.64          1.26   o 
 -10     5     3        165.69        165.27          3.86   o 
  -9     5     3        366.84        366.13          4.82   o 
  -8     5     3         31.35         31.24          1.40   o 
  -7     5     3         52.65         53.08          1.35   o 
  -6     5     3        231.47        230.89          1.99   o 
  -5     5     3        211.61        214.40          1.89   o 
  -4     5     3        538.90        537.18          3.53   o 
  -3     5     3         63.90         63.49          0.89   o 
  -2     5     3        113.33        110.45          1.22   o 
  -1     5     3         55.45         54.84          0.92   o 
   0     5     3          4.18          3.38          0.31   o 
   1     5     3       1156.36       1145.62          7.15   o 
   2     5     3          1.57          3.10          0.48   o 
   3     5     3        129.66        129.52          1.79   o 
   4     5     3         70.26         69.21          1.28   o 
   5     5     3         16.03         15.47          0.66   o 
   6     5     3        121.72        123.01          2.11   o 
   8     5     3          6.49          6.49          1.32   o 
   9     5     3          0.00          0.12          1.23   o 
  10     5     3         35.64         34.34          2.14   o 
  11     5     3         99.21        100.69          2.86   o 
 -15     6     3         55.98         55.27          3.41   o 
 -14     6     3         33.73         39.20          2.44   o 
 -13     6     3          7.14          8.77          2.19   o 
 -12     6     3          1.48          3.34          1.09   o 
 -11     6     3          3.61          2.43          1.59   o 
 -10     6     3        200.79        203.50          3.90   o 
  -9     6     3          0.37          0.44          0.64   o 
  -8     6     3          4.64          4.56          1.42   o 
  -7     6     3        158.05        159.54          1.79   o 
  -6     6     3         56.14         57.01          1.01   o 
  -5     6     3        299.75        300.55          2.61   o 
  -4     6     3         56.94         56.83          0.88   o 
  -3     6     3        231.22        230.92          2.02   o 
  -2     6     3        135.55        136.19          1.42   o 
  -1     6     3        534.49        528.97          3.93   o 
   0     6     3         82.88         78.90          1.11   o 
   1     6     3         94.64         97.22          1.64   o 
   2     6     3          0.09          4.50          0.64   o 
   3     6     3          0.51          0.32          0.56   o 
   4     6     3         77.98         79.88          1.55   o 
   5     6     3        105.64        106.13          1.58   o 
   6     6     3        153.32        152.93          2.64   o 
   7     6     3          4.33          5.93          1.02   o 
   8     6     3         26.01         26.61          1.52   o 
   9     6     3         11.19         10.28          1.49   o 
  10     6     3         58.96         59.63          2.70   o 
  11     6     3         26.86         30.92          1.86   o 
 -15     7     3         30.38         38.17          4.80   o 
 -14     7     3         16.81         16.01          3.02   o 
 -13     7     3         18.44         17.93          1.77   o 
 -12     7     3         34.34         32.37          1.49   o 
 -11     7     3          0.42          0.69          1.18   o 
 -10     7     3          0.58          0.01          0.57   o 
  -9     7     3         30.65         31.44          1.12   o 
  -8     7     3          9.85          9.03          0.89   o 
  -7     7     3        149.78        151.62          2.91   o 
  -6     7     3         33.63         31.48          0.99   o 
  -5     7     3         44.78         44.58          1.01   o 
  -4     7     3        380.34        377.30          3.12   o 
  -3     7     3        118.70        117.95          1.33   o 
  -2     7     3         44.90         45.13          0.80   o 
  -1     7     3        307.48        308.44          2.57   o 
   0     7     3        355.09        354.56          2.97   o 
   1     7     3        369.33        373.41          3.08   o 
   2     7     3         39.52         40.67          0.86   o 
   3     7     3         25.81         25.06          1.03   o 
   4     7     3          2.36          3.03          0.91   o 
   5     7     3         66.94         67.22          2.07   o 
   6     7     3          7.19          4.65          1.32   o 
   8     7     3        103.74        105.72          2.28   o 
   9     7     3          1.58          2.38          0.77   o 
  10     7     3         15.78         15.46          1.79   o 
 -15     8     3          1.43          1.50          1.76   o 
 -14     8     3          1.26          0.62          2.05   o 
 -13     8     3          7.32          9.59          1.51   o 
 -12     8     3          8.92          8.08          1.22   o 
 -11     8     3          2.70          1.39          0.72   o 
 -10     8     3          2.13          2.72          0.71   o 
  -9     8     3         48.98         50.76          1.38   o 
  -8     8     3          2.17          2.08          0.52   o 
  -7     8     3         90.15         90.23          1.79   o 
  -6     8     3       1392.46       1408.55          9.79   o 
  -5     8     3         23.67         23.44          0.75   o 
  -4     8     3        995.86       1007.57          6.66   o 
  -3     8     3          0.41          0.60          0.55   o 
  -2     8     3         23.45         23.55          1.08   o 
  -1     8     3        399.10        400.07          3.39   o 
   0     8     3          0.11          0.81          0.50   o 
   1     8     3        168.11        168.80          2.08   o 
   2     8     3          3.38          1.56          1.35   o 
   3     8     3         22.39         21.60          1.09   o 
   4     8     3         22.02         21.15          0.92   o 
   5     8     3          2.69          2.04          0.47   o 
   6     8     3         37.99         36.41          1.20   o 
   7     8     3         79.10         77.83          1.93   o 
   8     8     3          2.47          3.06          0.96   o 
   9     8     3         92.46         97.08          2.88   o 
 -15     9     3          0.56          3.30          1.82   o 
 -13     9     3          4.98          4.49          1.95   o 
 -12     9     3         28.10         28.49          2.24   o 
 -11     9     3         93.90         93.97          2.58   o 
 -10     9     3         10.00         10.54          1.35   o 
  -9     9     3          1.02          0.74          0.87   o 
  -7     9     3        381.74        380.27          3.85   o 
  -6     9     3        718.81        731.51          5.77   o 
  -5     9     3          9.56          8.95          1.13   o 
  -4     9     3          3.83          3.74          0.89   o 
  -3     9     3         32.45         33.13          0.91   o 
  -2     9     3         26.61         25.15          0.66   o 
  -1     9     3        127.07        129.42          1.62   o 
   0     9     3        194.66        191.62          1.96   o 
   1     9     3          0.31          0.67          0.94   o 
   2     9     3         23.35         22.79          1.06   o 
   3     9     3        126.59        125.57          2.30   o 
   4     9     3         76.61         75.85          1.63   o 
   5     9     3          3.73          4.61          0.79   o 
   6     9     3          3.45          3.38          1.92   o 
   7     9     3         14.10         14.99          1.24   o 
   8     9     3        217.55        225.84          4.12   o 
 -14    10     3          0.08          2.59          3.38   o 
 -13    10     3         18.29         18.76          1.97   o 
 -12    10     3          3.46          4.33          1.65   o 
 -11    10     3         22.38         21.49          1.39   o 
 -10    10     3          7.26          7.24          1.12   o 
  -9    10     3         89.85         88.34          1.76   o 
  -8    10     3        236.95        236.30          3.00   o 
  -7    10     3         32.25         30.68          1.08   o 
  -6    10     3        246.56        247.91          2.53   o 
  -5    10     3         12.49         12.09          0.73   o 
  -4    10     3         71.66         71.71          1.84   o 
  -3    10     3         92.05         90.40          2.36   o 
  -2    10     3        230.91        230.54          2.31   o 
  -1    10     3         10.65          9.70          0.53   o 
   0    10     3          5.29          3.71          3.03   o 
   1    10     3         19.74         19.89          1.88   o 
   2    10     3          0.92          0.39          0.84   o 
   3    10     3          0.66          1.05          0.92   o 
   4    10     3          1.26          1.20          0.67   o 
   5    10     3          2.04          1.08          0.63   o 
   6    10     3          8.76         11.05          2.04   o 
   7    10     3         19.67         19.58          1.29   o 
   8    10     3          1.10          0.54          0.88   o 
 -14    11     3          0.54          1.03          1.56   o 
 -13    11     3         12.86         15.99          2.08   o 
 -11    11     3         10.38         10.59          1.17   o 
 -10    11     3         16.91         15.63          1.23   o 
  -9    11     3         50.21         50.26          1.45   o 
  -8    11     3         26.13         30.00          1.53   o 
  -7    11     3         62.20         64.09          1.68   o 
  -6    11     3         11.66         11.07          0.59   o 
  -5    11     3          3.48          3.25          0.61   o 
  -4    11     3         15.80         14.94          0.70   o 
  -3    11     3          0.87          0.55          0.64   o 
  -2    11     3         12.24         11.75          1.10   o 
  -1    11     3          0.03          0.02          0.73   o 
   0    11     3          2.81          3.71          0.67   o 
   1    11     3         14.74         13.76          1.36   o 
   2    11     3          5.23          4.69          0.57   o 
   3    11     3          3.66          4.19          1.89   o 
   4    11     3          6.95          7.09          0.98   o 
   5    11     3        152.38        147.57          2.80   o 
   6    11     3          8.30          7.89          1.46   o 
   7    11     3         58.88         57.69          2.28   o 
 -14    12     3         11.95         14.83          1.90   o 
 -13    12     3          7.43          4.76          3.34   o 
 -12    12     3         22.65         22.00          2.68   o 
 -11    12     3         14.07         14.99          4.06   o 
 -10    12     3          4.72          4.02          1.02   o 
  -9    12     3          5.51          5.61          1.10   o 
  -8    12     3         24.77         25.74          1.19   o 
  -7    12     3         81.26         82.13          2.20   o 
  -6    12     3         15.89         18.37          0.90   o 
  -5    12     3         43.23         43.59          1.87   o 
  -4    12     3         14.99         16.68          0.89   o 
  -3    12     3         19.99         21.06          1.21   o 
  -2    12     3         24.68         23.34          1.52   o 
  -1    12     3        118.31        123.19          2.96   o 
   0    12     3        133.08        135.20          3.80   o 
   1    12     3        101.71         93.14          3.31   o 
   2    12     3         46.26         46.07          2.05   o 
   3    12     3          0.26          1.97          1.52   o 
   4    12     3         39.63         38.95          1.37   o 
   5    12     3         17.56         17.68          1.89   o 
   6    12     3         11.02         12.65          1.30   o 
 -14    13     3          1.55          0.43          1.70   o 
 -13    13     3          5.14          1.75          1.54   o 
 -12    13     3         20.18         17.86          1.89   o 
 -11    13     3         11.41          9.73          2.61   o 
 -10    13     3          3.10          4.91          2.87   o 
  -8    13     3         34.70         32.19          1.62   o 
  -7    13     3         44.69         44.86          1.32   o 
  -6    13     3        174.82        181.01          2.77   o 
  -5    13     3          3.19          3.48          0.81   o 
  -4    13     3        279.33        288.50          3.53   o 
  -3    13     3         51.38         49.15          1.57   o 
  -2    13     3          6.82          6.16          1.90   o 
  -1    13     3         86.88         88.27          3.22   o 
   1    13     3         46.37         46.04          1.79   o 
   2    13     3          2.34          2.41          1.17   o 
   3    13     3          1.42          2.53          0.69   o 
   4    13     3         20.56         19.12          1.19   o 
   5    13     3          3.68          3.98          0.84   o 
 -13    14     3         15.40         15.08          1.95   o 
 -11    14     3         15.06         13.86          1.45   o 
 -10    14     3         15.36         17.81          1.43   o 
  -9    14     3         77.91         74.96          2.43   o 
  -8    14     3         10.85         12.03          0.99   o 
  -7    14     3          6.95          6.29          0.98   o 
  -6    14     3         98.37         97.10          2.15   o 
  -5    14     3          0.23          1.11          0.86   o 
  -4    14     3        316.71        329.68          4.64   o 
  -3    14     3         64.47         69.67          2.30   o 
  -1    14     3         77.96         80.37          2.88   o 
   0    14     3         16.45         16.49          1.07   o 
   1    14     3         22.20         20.01          1.24   o 
   2    14     3         65.28         62.75          2.62   o 
   3    14     3          7.70          8.51          0.99   o 
 -12    15     3          3.74          0.81          1.57   o 
 -11    15     3          5.29          5.39          1.73   o 
 -10    15     3          0.84          0.58          0.96   o 
  -9    15     3          0.59          0.12          0.95   o 
  -8    15     3         74.13         73.66          2.31   o 
  -7    15     3          5.61          5.93          1.99   o 
  -6    15     3          4.20          4.34          2.42   o 
  -5    15     3         97.31         96.06          2.69   o 
  -4    15     3         17.12         17.71          2.21   o 
  -3    15     3         81.84         83.21          4.38   o 
  -2    15     3          2.15          4.98          1.70   o 
  -1    15     3          9.22          9.25          0.99   o 
   0    15     3          0.03          0.77          0.77   o 
   1    15     3         11.77         11.32          1.35   o 
   2    15     3         42.94         45.66          2.39   o 
 -11    16     3         20.80         27.16          2.87   o 
 -10    16     3         24.93         27.19          1.77   o 
  -9    16     3         15.69         15.36          1.81   o 
  -8    16     3         20.61         23.94          1.76   o 
  -7    16     3         47.88         45.56          2.44   o 
  -6    16     3          9.28          8.43          1.31   o 
  -5    16     3         23.60         27.20          5.03   o 
  -4    16     3          4.57         10.76          2.20   o 
  -3    16     3         29.45         29.07          2.46   o 
  -2    16     3          4.20          4.00          1.17   o 
  -1    16     3          2.84          0.86          0.79   o 
   0    16     3          4.54          6.17          2.22   o 
  -9    17     3          8.55          9.45          2.83   o 
  -8    17     3          3.81          3.49          4.01   o 
  -7    17     3         12.27         13.04          2.65   o 
  -6    17     3          3.08          1.05          1.35   o 
  -5    17     3         16.15         12.83          1.25   o 
  -4    17     3         33.92         30.89          1.67   o 
  -3    17     3          3.95          1.96          1.07   o 
  -2    17     3         11.46         13.75          2.84   o 
   1   -17     4          1.51          3.58          2.05   o 
   2   -17     4          1.14          1.17          1.78   o 
   3   -17     4         11.73          9.06          1.02   o 
   4   -17     4          7.32          6.97          2.93   o 
   5   -17     4          1.38          1.02          0.64   o 
   6   -17     4          2.70          5.54          1.69   o 
   8   -17     4          6.19          6.56          1.65   o 
   9   -17     4         26.80         30.60          2.26   o 
  -1   -16     4         25.25         24.82          2.01   o 
   0   -16     4         16.61         16.71          1.73   o 
   1   -16     4         21.14         20.42          1.12   o 
   2   -16     4          3.83          4.17          1.05   o 
   3   -16     4          1.84          1.98          0.61   o 
   4   -16     4         36.82         33.65          2.40   o 
   5   -16     4          0.67          0.03          0.87   o 
   6   -16     4          1.30          0.98          1.28   o 
   7   -16     4          2.18          1.24          0.98   o 
   8   -16     4          2.44          0.63          0.80   o 
   9   -16     4          1.58          2.89          2.18   o 
  10   -16     4          3.61          3.40          1.55   o 
  11   -16     4          8.66         11.77          1.78   o 
  -1   -15     4         81.15         83.18          2.17   o 
   0   -15     4          6.82          5.39          0.63   o 
   1   -15     4        175.29        172.35          2.99   o 
   2   -15     4         25.75         24.37          0.96   o 
   4   -15     4         51.30         52.48          3.52   o 
   5   -15     4         74.36         68.21          2.00   o 
   6   -15     4         14.78         12.20          1.56   o 
   7   -15     4         10.71         10.11          2.01   o 
   9   -15     4          2.41          2.49          1.30   o 
  10   -15     4          2.14          0.86          1.44   o 
  11   -15     4         91.65         98.20          8.15   o 
  12   -15     4         21.48         26.71          2.63   o 
  -4   -14     4          1.88          4.00          1.94   o 
  -3   -14     4         12.12         10.87          1.08   o 
  -2   -14     4          8.72          7.87          1.29   o 
  -1   -14     4        415.35        417.62          5.12   o 
   0   -14     4          1.47          1.94          1.13   o 
   2   -14     4        106.73        103.34          2.22   o 
   3   -14     4         33.78         30.60          1.13   o 
   4   -14     4          2.07          1.12          1.28   o 
   5   -14     4          2.72          2.07          0.64   o 
   6   -14     4         37.81         34.57          1.08   o 
   7   -14     4         51.19         46.44          1.55   o 
   8   -14     4        158.29        151.38          2.63   o 
   9   -14     4          9.41          1.05          0.95   o 
  11   -14     4         33.77         35.61          2.50   o 
  12   -14     4         71.99         71.87          3.74   o 
  13   -14     4         44.84         49.73          3.26   o 
  -5   -13     4         55.06         55.21          2.61   o 
  -4   -13     4          6.67          6.40          2.15   o 
  -3   -13     4          7.95          7.51          1.41   o 
  -2   -13     4        292.71        290.46          3.88   o 
  -1   -13     4         78.61         76.14          2.44   o 
   0   -13     4          8.29          8.22          0.70   o 
   1   -13     4        148.66        149.69          3.10   o 
   2   -13     4          4.31          4.65          0.65   o 
   3   -13     4         89.80         90.86          1.86   o 
   4   -13     4          3.24          2.70          0.74   o 
   5   -13     4         33.18         30.23          0.95   o 
   6   -13     4         28.52         26.79          1.05   o 
   7   -13     4          1.83          1.15          0.59   o 
   8   -13     4         98.44         94.33          2.56   o 
   9   -13     4         35.77         33.91          1.99   o 
  10   -13     4          0.14          0.40          1.28   o 
  11   -13     4         13.13         13.92          1.76   o 
  12   -13     4         50.52         56.39          3.19   o 
  13   -13     4         80.22         86.96          3.98   o 
  -6   -12     4          0.75          1.43          1.79   o 
  -5   -12     4          3.42          1.72          2.08   o 
  -4   -12     4         93.94         93.10          3.26   o 
  -3   -12     4         11.37         10.16          0.90   o 
  -2   -12     4          4.76          6.03          0.79   o 
  -1   -12     4          1.25          0.85          0.58   o 
   0   -12     4         35.71         35.90          1.02   o 
   1   -12     4          8.86          8.97          0.83   o 
   2   -12     4         99.95         98.32          2.03   o 
   3   -12     4          0.63          0.14          0.94   o 
   5   -12     4          1.40          0.64          0.62   o 
   6   -12     4         12.67         10.67          0.96   o 
   7   -12     4          5.00          4.20          0.58   o 
   8   -12     4          5.91          4.32          1.03   o 
   9   -12     4          9.28          9.85          0.90   o 
  11   -12     4         21.71         22.57          2.16   o 
  12   -12     4         49.50         51.31          3.10   o 
  13   -12     4          6.42          7.99          1.79   o 
  14   -12     4          6.43          7.57          1.75   o 
  -7   -11     4         75.65         75.99          3.16   o 
  -6   -11     4          3.47          4.32          1.37   o 
  -5   -11     4         67.95         73.72          3.15   o 
  -4   -11     4          0.10          0.51          1.02   o 
  -3   -11     4         28.62         29.22          1.04   o 
  -2   -11     4         32.77         31.72          1.08   o 
  -1   -11     4         66.32         67.01          1.97   o 
   0   -11     4         28.03         26.39          0.91   o 
   1   -11     4          9.00          7.85          0.63   o 
   2   -11     4         78.92         78.36          1.46   o 
   3   -11     4         23.51         21.67          0.73   o 
   4   -11     4         31.37         28.58          0.78   o 
   5   -11     4        320.11        325.29          4.34   o 
   6   -11     4         12.56         11.76          0.59   o 
   7   -11     4          6.80          7.78          0.67   o 
   8   -11     4         77.01         75.18          2.10   o 
   9   -11     4          1.35          1.62          0.86   o 
  10   -11     4         50.03         48.39          1.56   o 
  11   -11     4         12.83         15.26          1.61   o 
  12   -11     4         12.79         10.53          2.15   o 
  13   -11     4          7.07          7.99          1.79   o 
  14   -11     4          2.38          2.83          1.60   o 
  -8   -10     4          0.12          6.74          3.90   o 
  -7   -10     4         29.37         29.32          3.45   o 
  -6   -10     4        127.42        126.84          3.93   o 
  -5   -10     4        101.10        101.55          3.78   o 
  -4   -10     4         38.23         38.61          1.29   o 
  -3   -10     4          7.31          8.19          0.73   o 
  -2   -10     4        150.56        150.20          2.17   o 
  -1   -10     4         25.46         23.66          0.75   o 
   0   -10     4          6.98          6.39          0.47   o 
   1   -10     4         33.49         34.87          0.87   o 
   2   -10     4         87.64         87.66          1.32   o 
   3   -10     4          8.67          8.23          0.73   o 
   4   -10     4         20.05         19.42          1.04   o 
   5   -10     4          5.07          4.71          0.65   o 
   6   -10     4         32.21         31.76          0.77   o 
   7   -10     4          0.13          0.07          0.77   o 
   8   -10     4         26.20         24.72          1.07   o 
   9   -10     4         36.83         33.55          1.23   o 
  10   -10     4         10.20         10.01          1.01   o 
  11   -10     4         43.61         43.63          2.68   o 
  12   -10     4          4.57          3.31          1.27   o 
  13   -10     4          0.69          3.45          2.05   o 
  14   -10     4         19.64         19.84          3.02   o 
  -9    -9     4          7.70          5.50          0.90   o 
  -8    -9     4         37.96         33.13          1.48   o 
  -7    -9     4         18.84         17.51          1.33   o 
  -6    -9     4         13.29         12.31          1.28   o 
  -5    -9     4         81.10         82.70          2.81   o 
  -4    -9     4         16.19         15.60          1.34   o 
  -3    -9     4         47.24         45.27          0.97   o 
  -2    -9     4         24.09         24.91          0.77   o 
  -1    -9     4         17.93         16.81          0.72   o 
   0    -9     4         14.67         13.74          0.55   o 
   1    -9     4         64.05         62.20          1.08   o 
   2    -9     4        719.16        724.53          5.27   o 
   3    -9     4         14.63         12.43          1.32   o 
   4    -9     4         65.62         65.09          1.51   o 
   5    -9     4         15.01         12.98          0.99   o 
   6    -9     4         55.07         53.53          1.36   o 
   7    -9     4        106.84        106.85          2.00   o 
   8    -9     4          9.19          8.68          0.51   o 
   9    -9     4         20.79         19.71          1.05   o 
  10    -9     4         18.82         17.13          1.04   o 
  11    -9     4          8.64          8.26          0.79   o 
  12    -9     4         35.21         33.98          3.48   o 
  13    -9     4          0.76          1.67          1.40   o 
  14    -9     4         14.85         18.10          2.29   o 
 -10    -8     4         71.02         72.67          2.37   o 
  -9    -8     4          8.98          8.29          0.84   o 
  -8    -8     4          0.49          1.52          2.04   o 
  -7    -8     4         53.68         49.13          1.86   o 
  -6    -8     4        108.35        107.96          2.65   o 
  -5    -8     4         18.33         18.36          0.98   o 
  -4    -8     4        542.92        552.37          5.25   o 
  -3    -8     4          6.50          6.91          0.39   o 
  -2    -8     4         89.39         87.88          1.68   o 
  -1    -8     4        250.16        250.63          2.85   o 
   0    -8     4       1650.74       1591.62         13.27   o 
   1    -8     4        634.62        625.54          4.95   o 
   2    -8     4        189.71        185.70          2.25   o 
   3    -8     4        112.33        109.90          1.64   o 
   4    -8     4          0.62          0.89          0.60   o 
   5    -8     4        375.96        376.78          3.24   o 
   6    -8     4        109.64        109.28          1.75   o 
   7    -8     4         21.74         20.25          1.21   o 
   8    -8     4          0.02          0.97          0.62   o 
   9    -8     4          3.83          4.34          0.87   o 
  10    -8     4          4.24          5.24          0.88   o 
  11    -8     4          8.90          8.66          0.97   o 
  12    -8     4          2.06          0.68          0.91   o 
  13    -8     4          6.30          7.30          1.76   o 
  14    -8     4         36.29         42.98          3.59   o 
 -10    -7     4         14.12         13.35          0.97   o 
  -9    -7     4          0.34          2.10          0.87   o 
  -8    -7     4         14.66         13.34          1.06   o 
  -7    -7     4         51.14         48.79          1.60   o 
  -6    -7     4         18.18         19.28          1.09   o 
  -5    -7     4        255.40        259.22          3.12   o 
  -4    -7     4        105.88        109.93          1.64   o 
  -3    -7     4         33.71         32.75          0.73   o 
  -2    -7     4         37.81         36.63          1.01   o 
  -1    -7     4         66.73         73.96          1.49   o 
   0    -7     4       2700.80       2654.90         20.27   o 
   1    -7     4        210.13        206.64          2.11   o 
   2    -7     4         66.91         66.61          1.18   o 
   3    -7     4         22.66         22.22          0.64   o 
   4    -7     4         37.38         38.00          1.11   o 
   5    -7     4         81.67         79.92          1.34   o 
   6    -7     4          0.38          0.42          0.61   o 
   7    -7     4         40.73         37.54          1.78   o 
   8    -7     4          0.06          0.21          0.99   o 
   9    -7     4         21.29         19.35          0.76   o 
  10    -7     4         27.53         27.24          1.06   o 
  11    -7     4         42.56         42.62          1.45   o 
  12    -7     4          1.67          2.58          0.87   o 
  13    -7     4          8.45          9.14          1.15   o 
  14    -7     4          1.33          2.28          1.83   o 
 -11    -6     4          1.12          0.35          1.09   o 
 -10    -6     4          1.73          2.14          0.76   o 
  -9    -6     4         37.51         36.94          1.29   o 
  -7    -6     4         31.23         28.26          1.32   o 
  -6    -6     4          0.26          0.63          0.63   o 
  -5    -6     4        114.73        116.90          2.42   o 
  -4    -6     4          6.38          6.45          0.43   o 
  -3    -6     4         26.62         26.05          0.88   o 
  -2    -6     4         12.71         20.08          1.33   o 
  -1    -6     4          0.16          0.33          0.45   o 
   0    -6     4        303.80        299.79          2.86   o 
   1    -6     4         68.20         68.19          1.04   o 
   2    -6     4         79.95         79.13          1.11   o 
   3    -6     4        100.42        101.35          1.20   o 
   4    -6     4          1.51          1.67          0.41   o 
   5    -6     4         45.50         45.68          1.11   o 
   6    -6     4        125.97        130.71          1.64   o 
   7    -6     4        178.59        182.94          2.79   o 
   8    -6     4         22.32         21.49          2.35   o 
   9    -6     4          3.42          2.91          0.77   o 
  10    -6     4         60.01         59.27          2.19   o 
  11    -6     4          0.78          0.83          0.63   o 
  12    -6     4         12.10         10.31          2.44   o 
  13    -6     4         26.21         27.39          2.46   o 
  14    -6     4         12.88         14.69          2.37   o 
 -12    -5     4         24.00         27.08          2.87   o 
 -11    -5     4         64.06         61.99          2.34   o 
 -10    -5     4         44.97         42.06          1.85   o 
  -9    -5     4         16.87         15.23          1.60   o 
  -8    -5     4          3.12          3.58          0.86   o 
  -7    -5     4         46.69         46.36          1.31   o 
  -6    -5     4        192.49        191.20          2.77   o 
  -5    -5     4         24.44         23.26          0.85   o 
  -4    -5     4          1.61          1.01          0.57   o 
  -3    -5     4         42.17         53.57          1.20   o 
  -2    -5     4        151.01        147.26          1.68   o 
  -1    -5     4         29.92         29.84          0.73   o 
   0    -5     4         81.33         80.56          1.26   o 
   1    -5     4       1194.19       1196.28          8.14   o 
   2    -5     4         20.32         20.62          0.53   o 
   3    -5     4        133.71        133.58          1.43   o 
   4    -5     4          8.82          8.83          0.56   o 
   5    -5     4         83.13         82.47          1.33   o 
   6    -5     4         33.26         31.06          1.54   o 
   7    -5     4         31.51         32.74          1.70   o 
   8    -5     4        232.67        238.75          2.59   o 
   9    -5     4         90.91         90.10          1.61   o 
  10    -5     4          1.33          1.78          0.76   o 
  11    -5     4          6.34          7.53          0.75   o 
  12    -5     4          8.27         11.29          1.99   o 
  13    -5     4          0.60          2.51          1.05   o 
  14    -5     4          3.32          2.31          1.93   o 
 -12    -4     4         45.29         46.56          2.63   o 
 -11    -4     4        141.77        144.03          2.84   o 
 -10    -4     4          9.85         10.23          1.12   o 
  -9    -4     4          7.30          7.29          0.78   o 
  -8    -4     4          6.25          6.94          0.89   o 
  -7    -4     4          0.17          0.42          0.52   o 
  -6    -4     4        219.94        216.11          3.25   o 
  -4    -4     4        177.29        179.41          2.08   o 
  -3    -4     4          8.39          7.90          0.39   o 
  -2    -4     4        137.28        140.35          1.54   o 
  -1    -4     4         25.39         26.11          0.56   o 
   0    -4     4        136.66        137.72          1.28   o 
   1    -4     4        654.37        658.16          3.98   o 
   2    -4     4        390.29        393.40          2.79   o 
   3    -4     4       1471.41       1464.54          9.69   o 
   4    -4     4        421.18        435.66          3.85   o 
   5    -4     4         45.14         46.37          1.31   o 
   6    -4     4        201.72        202.46          2.04   o 
   7    -4     4        333.48        339.19          3.13   o 
   8    -4     4        127.05        127.28          1.97   o 
   9    -4     4        109.89        109.08          1.97   o 
  10    -4     4         78.41         78.33          1.51   o 
  11    -4     4          0.02          0.87          0.64   o 
  12    -4     4          0.53          0.06          0.75   o 
  13    -4     4         11.51         15.35          1.81   o 
  14    -4     4         34.84         33.93          3.44   o 
 -13    -3     4          3.74          2.38          1.07   o 
 -12    -3     4         18.32         17.78          2.83   o 
 -11    -3     4         59.78         63.00          3.88   o 
 -10    -3     4        177.42        174.39          2.80   o 
  -9    -3     4         10.49          9.69          1.46   o 
  -8    -3     4         35.12         33.81          1.37   o 
  -7    -3     4         29.26         26.97          0.91   o 
  -6    -3     4        171.58        172.13          2.73   o 
  -5    -3     4        102.03        103.20          1.52   o 
  -4    -3     4         53.78         51.88          0.92   o 
  -3    -3     4         40.63         40.31          0.78   o 
  -2    -3     4       1818.95       1772.16         12.54   o 
  -1    -3     4       1026.49       1046.07          6.84   o 
   0    -3     4          9.14          9.00          0.31   o 
   1    -3     4          3.03          2.95          0.21   o 
   2    -3     4         63.30         61.80          0.90   o 
   3    -3     4       9576.84       9045.13         94.90   o 
   4    -3     4       7201.01       6896.25         57.17   o 
   5    -3     4        111.19        112.64          1.58   o 
   6    -3     4         63.16         63.01          1.15   o 
   7    -3     4          7.10          7.31          0.85   o 
   8    -3     4        211.04        213.95          2.20   o 
   9    -3     4         52.27         52.76          1.03   o 
  10    -3     4          0.00          0.28          0.90   o 
  11    -3     4          0.09          0.69          0.62   o 
  12    -3     4          0.33          0.08          0.72   o 
  13    -3     4         10.32         11.12          1.71   o 
  14    -3     4          6.06          5.64          1.70   o 
 -13    -2     4          2.73          0.13          0.99   o 
 -12    -2     4         98.51        100.76          3.81   o 
 -11    -2     4        161.31        156.79          3.15   o 
 -10    -2     4         42.69         42.38          1.39   o 
  -9    -2     4          4.75          4.40          0.97   o 
  -8    -2     4         89.92         86.63          1.63   o 
  -7    -2     4          3.79          3.56          0.80   o 
  -6    -2     4        453.37        454.84          4.38   o 
  -5    -2     4        206.34        206.28          2.15   o 
  -4    -2     4        121.21        118.37          2.31   o 
  -3    -2     4        213.62        218.52          1.79   o 
  -2    -2     4         81.14         81.73          0.99   o 
  -1    -2     4       4689.54       4474.95         29.36   o 
   0    -2     4        571.46        568.21          3.54   o 
   1    -2     4         83.56         84.18          1.04   o 
   2    -2     4         50.36         50.06          0.71   o 
   3    -2     4       1781.77       1782.30         12.38   o 
   4    -2     4       4171.42       4037.77         38.61   o 
   5    -2     4         49.39         49.79          0.85   o 
   6    -2     4        271.58        272.17          2.40   o 
   7    -2     4          2.53          2.88          0.69   o 
   8    -2     4         22.50         20.94          1.33   o 
   9    -2     4         20.15         20.36          0.67   o 
  10    -2     4        111.88        112.71          2.04   o 
  11    -2     4         14.16         15.58          0.86   o 
  12    -2     4          7.34          6.29          1.20   o 
  13    -2     4          1.39          0.81          0.94   o 
  14    -2     4          9.02         10.97          3.48   o 
 -13    -1     4          1.98          2.88          1.02   o 
 -12    -1     4         16.89         18.89          2.22   o 
 -11    -1     4        180.84        185.43          3.37   o 
 -10    -1     4          3.45          2.33          1.22   o 
  -9    -1     4         16.50         16.13          0.84   o 
  -8    -1     4          8.77          8.36          0.61   o 
  -7    -1     4        164.26        165.87          2.97   o 
  -6    -1     4          7.50          7.52          0.96   o 
  -5    -1     4        529.10        527.30          4.23   o 
  -4    -1     4        299.38        298.03          2.49   o 
  -3    -1     4         24.73         24.35          0.42   o 
  -2    -1     4         91.00         94.99          1.01   o 
  -1    -1     4        772.83        791.90          5.63   o 
   0    -1     4       1339.22       1306.65          9.98   o 
   1    -1     4       4120.57       3880.84         39.16   o 
   2    -1     4         13.44         13.41          0.36   o 
   3    -1     4        631.63        632.74          3.91   o 
   4    -1     4        408.10        409.28          3.02   o 
   5    -1     4        549.43        548.53          3.92   o 
   6    -1     4        171.61        171.57          1.84   o 
   7    -1     4          0.21          0.67          1.08   o 
   8    -1     4        241.44        247.21          2.31   o 
   9    -1     4        237.63        246.06          2.59   o 
  10    -1     4         13.78         12.07          0.99   o 
  11    -1     4          2.01          1.52          0.68   o 
  12    -1     4         24.06         24.68          2.16   o 
  13    -1     4          1.45          0.80          0.96   o 
  14    -1     4          1.85          4.92          1.36   o 
 -14     0     4          7.22          5.09          2.61   o 
 -13     0     4         23.61         20.84          2.68   o 
 -12     0     4         11.10          9.82          1.62   o 
 -11     0     4         41.96         41.00          1.71   o 
 -10     0     4          0.00          0.51          0.80   o 
  -9     0     4        133.19        133.52          2.26   o 
  -8     0     4         64.62         66.39          1.72   o 
  -7     0     4          3.48          3.22          1.02   o 
  -6     0     4         54.14         51.96          1.17   o 
  -5     0     4        726.86        743.51          6.07   o 
  -4     0     4          6.20          6.21          0.29   o 
  -3     0     4        754.81        765.11          4.40   o 
  -2     0     4       1370.47       1371.85          7.97   o 
  -1     0     4          1.87          1.83          0.11   o 
   0     0     4       1650.28       1606.96          8.52   o 
   1     0     4        641.45        647.85          3.99   o 
   2     0     4        796.12        799.29          4.87   o 
   3     0     4        202.98        205.38          1.69   o 
   4     0     4         30.01         30.41          0.60   o 
   5     0     4        332.79        336.23          3.16   o 
   6     0     4          3.32          3.84          0.63   o 
   7     0     4        125.34        122.72          1.91   o 
   8     0     4         42.23         45.17          0.89   o 
   9     0     4         17.43         17.07          0.69   o 
  10     0     4          3.63          4.25          0.57   o 
  11     0     4         42.06         42.77          3.74   o 
  12     0     4         37.86         35.36          1.78   o 
  13     0     4         12.01          9.05          2.03   o 
 -14     1     4         55.88         53.85          3.25   o 
 -13     1     4         90.64         92.18          3.55   o 
 -12     1     4         80.77         82.55          3.29   o 
 -11     1     4         39.83         39.24          1.66   o 
 -10     1     4          0.80          1.20          1.42   o 
  -9     1     4         19.63         20.56          0.95   o 
  -8     1     4         29.14         28.52          0.90   o 
  -7     1     4          5.90          5.41          0.83   o 
  -6     1     4         45.04         44.92          1.05   o 
  -5     1     4        366.13        366.18          3.05   o 
  -4     1     4        804.45        803.40          5.17   o 
  -3     1     4          0.10          0.24          0.17   o 
  -2     1     4        244.84        250.39          1.86   o 
  -1     1     4        383.28        388.11          2.38   o 
   0     1     4          0.10          0.02          0.18   o 
   1     1     4        965.97        945.69          5.15   o 
   2     1     4       3073.92       2932.46         16.16   o 
   3     1     4        636.67        630.19          4.03   o 
   4     1     4        306.09        308.66          2.71   o 
   5     1     4         41.24         40.04          0.94   o 
   6     1     4         35.83         34.41          1.26   o 
   7     1     4       1476.92       1502.22          9.41   o 
   8     1     4         20.89         21.07          0.87   o 
   9     1     4         27.69         27.04          1.35   o 
  10     1     4          7.23          7.72          0.80   o 
  11     1     4         29.50         28.18          1.96   o 
  12     1     4         57.22         59.25          1.82   o 
  13     1     4          1.35          0.88          0.99   o 
 -14     2     4         91.10         96.23          4.33   o 
 -13     2     4         32.95         30.72          2.19   o 
 -12     2     4          6.59          6.54          1.54   o 
 -11     2     4         14.18         12.16          0.94   o 
 -10     2     4          0.50          0.96          0.58   o 
  -9     2     4        216.49        216.77          2.95   o 
  -8     2     4         19.70         20.92          0.77   o 
  -7     2     4        399.09        401.65          3.49   o 
  -6     2     4         19.76         19.96          0.65   o 
  -5     2     4         16.11         15.72          0.67   o 
  -4     2     4        153.77        156.52          1.40   o 
  -3     2     4       2397.60       2350.02         15.05   o 
  -1     2     4        388.23        388.91          2.39   o 
   0     2     4       1088.02       1092.59          8.42   o 
   1     2     4        119.15        120.72          1.21   o 
   2     2     4       1371.00       1375.29          9.03   o 
   3     2     4       1448.00       1408.70          9.23   o 
   4     2     4         22.86         23.06          0.92   o 
   5     2     4        105.34        107.73          1.51   o 
   6     2     4        325.59        332.61          2.95   o 
   7     2     4         27.89         25.87          0.87   o 
   8     2     4        144.45        149.32          2.19   o 
   9     2     4         42.49         42.23          1.19   o 
  10     2     4         39.34         38.50          1.26   o 
  11     2     4         43.99         44.45          1.49   o 
  12     2     4          1.45          5.98          1.52   o 
 -15     3     4         15.73         13.76          1.97   o 
 -13     3     4         32.61         33.43          4.12   o 
 -12     3     4         50.16         52.80          2.97   o 
 -11     3     4          5.39          7.06          1.27   o 
 -10     3     4         96.14         97.96          2.16   o 
  -9     3     4          1.99          3.33          0.64   o 
  -8     3     4         37.04         35.14          0.97   o 
  -7     3     4        243.60        239.93          2.37   o 
  -6     3     4         19.69         19.53          0.69   o 
  -5     3     4       1008.34        993.67          6.07   o 
  -4     3     4        569.09        573.31          3.64   o 
  -3     3     4         22.80         23.29          0.46   o 
  -2     3     4        993.97        992.56          5.63   o 
  -1     3     4       1519.23       1516.49          8.59   o 
   0     3     4       2861.76       2782.26         15.96   o 
   1     3     4        339.30        345.33          2.57   o 
   2     3     4          3.06          2.77          0.57   o 
   3     3     4        132.04        128.90          1.62   o 
   4     3     4        128.06        127.76          1.56   o 
   5     3     4          1.50          1.70          0.77   o 
   6     3     4         68.43         70.22          1.82   o 
   7     3     4        177.56        181.17          2.26   o 
   8     3     4        123.90        125.53          2.31   o 
   9     3     4         40.98         42.12          1.25   o 
  11     3     4          1.31          1.57          0.80   o 
  12     3     4        150.74        157.40          3.12   o 
 -14     4     4         11.84         12.96          2.77   o 
 -13     4     4         75.20         75.48          2.68   o 
 -12     4     4          0.00          0.74          1.06   o 
 -11     4     4        119.43        124.49          2.44   o 
 -10     4     4         47.76         45.43          1.38   o 
  -9     4     4        308.41        310.21          3.46   o 
  -8     4     4        256.60        255.22          2.90   o 
  -7     4     4        300.58        306.79          2.72   o 
  -6     4     4        126.75        126.22          1.39   o 
  -5     4     4        416.75        417.89          3.29   o 
  -4     4     4        449.32        461.68          3.06   o 
  -3     4     4         17.89         17.74          0.52   o 
  -2     4     4          6.79          7.43          0.43   o 
  -1     4     4         46.69         47.53          0.67   o 
   0     4     4         39.92         40.42          0.73   o 
   1     4     4        827.28        833.83          5.41   o 
   2     4     4         20.60         19.92          0.63   o 
   3     4     4         41.61         40.90          0.86   o 
   4     4     4         31.51         30.53          1.35   o 
   5     4     4          0.11          0.62          0.69   o 
   6     4     4         37.11         35.86          0.91   o 
   7     4     4        115.32        117.05          1.95   o 
   8     4     4         10.50         10.76          0.76   o 
   9     4     4          6.24          5.90          0.61   o 
  10     4     4          5.80          6.51          1.44   o 
  11     4     4          0.16          2.25          1.20   o 
 -15     5     4          1.63          2.99          2.30   o 
 -14     5     4          0.69          1.02          1.20   o 
 -13     5     4         42.12         42.77          2.18   o 
 -12     5     4         18.97         18.40          1.18   o 
 -11     5     4          1.44          1.37          0.83   o 
 -10     5     4        113.89        112.79          2.20   o 
  -9     5     4         51.74         52.32          1.41   o 
  -8     5     4          2.77          2.24          0.97   o 
  -7     5     4         15.23         15.03          0.80   o 
  -6     5     4          7.24          6.78          0.39   o 
  -5     5     4        133.77        135.36          1.49   o 
  -4     5     4          3.87          4.17          0.32   o 
  -3     5     4        447.28        443.90          2.99   o 
  -2     5     4        427.20        432.33          3.21   o 
  -1     5     4        137.39        135.57          1.43   o 
   0     5     4          5.93          6.76          0.37   o 
   1     5     4        302.48        298.47          2.83   o 
   2     5     4          0.00          0.51          0.53   o 
   3     5     4        487.30        491.37          4.03   o 
   4     5     4         14.46         13.97          0.76   o 
   5     5     4          5.97          6.04          0.70   o 
   6     5     4         34.94         34.98          1.23   o 
   7     5     4        153.53        156.31          2.69   o 
   8     5     4         25.58         23.28          1.36   o 
   9     5     4          9.63          9.79          0.79   o 
  10     5     4         28.38         26.24          1.27   o 
  11     5     4         75.89         76.66          3.58   o 
 -15     6     4          3.04          6.60          1.87   o 
 -14     6     4          0.61          0.29          1.43   o 
 -12     6     4          7.85         10.86          1.18   o 
 -11     6     4          4.25          3.05          1.86   o 
 -10     6     4        493.38        508.40          5.46   o 
  -9     6     4         19.07         18.56          0.83   o 
  -8     6     4         50.30         50.77          1.97   o 
  -7     6     4         43.46         44.48          1.20   o 
  -6     6     4        206.29        202.98          1.97   o 
  -5     6     4         25.19         24.13          0.85   o 
  -4     6     4          3.75          4.05          0.42   o 
  -3     6     4        196.58        194.61          1.90   o 
  -2     6     4        207.45        212.08          1.90   o 
  -1     6     4        132.94        133.68          1.66   o 
   0     6     4         82.25         85.22          1.51   o 
   1     6     4        347.67        353.06          2.73   o 
   2     6     4        111.14        112.41          1.42   o 
   3     6     4         38.96         37.32          0.96   o 
   4     6     4        407.22        408.36          3.71   o 
   5     6     4          0.05          0.48          0.47   o 
   6     6     4         47.59         47.20          1.16   o 
   7     6     4          0.12          0.19          0.54   o 
   8     6     4         14.11         14.39          0.91   o 
   9     6     4          9.25          9.37          0.77   o 
  10     6     4          4.52          4.77          2.69   o 
 -15     7     4          5.21          4.33          2.19   o 
 -14     7     4          0.99          1.78          1.43   o 
 -13     7     4          9.79          9.37          1.92   o 
 -12     7     4          6.35          6.17          0.86   o 
 -11     7     4         30.88         29.06          1.29   o 
 -10     7     4        147.10        147.29          2.53   o 
  -9     7     4         63.06         64.55          1.48   o 
  -8     7     4          0.25          0.43          0.42   o 
  -7     7     4         96.56         93.64          1.87   o 
  -6     7     4        283.24        286.98          2.59   o 
  -5     7     4         45.48         46.30          1.56   o 
  -4     7     4        572.93        572.57          4.25   o 
  -3     7     4        282.11        283.41          2.42   o 
  -2     7     4        824.45        827.49          5.57   o 
  -1     7     4        194.44        194.73          2.00   o 
   0     7     4        121.53        122.30          1.55   o 
   1     7     4          0.93          0.62          1.24   o 
   2     7     4          0.74          0.92          0.88   o 
   3     7     4         36.65         34.10          0.95   o 
   4     7     4        211.34        216.54          2.69   o 
   5     7     4         53.80         50.32          1.22   o 
   6     7     4         91.82         88.12          2.16   o 
   7     7     4          2.13          2.59          0.67   o 
   8     7     4         17.65         15.57          1.12   o 
   9     7     4         77.63         79.40          2.23   o 
  10     7     4         18.12         19.83          1.55   o 
 -15     8     4         16.80         21.23          3.13   o 
 -14     8     4         16.81         19.92          2.17   o 
 -13     8     4          5.79          7.99          1.76   o 
 -12     8     4         17.96         12.97          2.16   o 
 -11     8     4         17.76         19.43          1.09   o 
 -10     8     4         65.74         62.44          2.27   o 
  -9     8     4         15.24         14.80          1.26   o 
  -8     8     4          0.01          0.05          0.60   o 
  -7     8     4         15.41         15.57          1.18   o 
  -6     8     4       1281.81       1293.96          8.72   o 
  -5     8     4       1701.29       1708.74         11.14   o 
  -4     8     4        959.64        958.99          6.78   o 
  -3     8     4         65.98         64.93          1.10   o 
  -2     8     4        293.99        293.72          2.95   o 
  -1     8     4        275.11        284.95          3.45   o 
   0     8     4        139.74        143.36          1.66   o 
   1     8     4         96.52         94.36          1.32   o 
   2     8     4         14.67         12.63          0.79   o 
   3     8     4        126.11        126.76          2.35   o 
   4     8     4         49.48         51.42          2.23   o 
   5     8     4        118.91        118.81          1.92   o 
   6     8     4          2.89          2.11          0.62   o 
   7     8     4         15.18         14.06          1.17   o 
   8     8     4         96.50         96.41          3.66   o 
   9     8     4         50.44         51.94          2.26   o 
 -15     9     4          2.14          5.66          4.63   o 
 -14     9     4          2.14          2.00          1.48   o 
 -13     9     4          5.34          7.47          1.38   o 
 -12     9     4         10.49         10.55          1.65   o 
 -11     9     4         68.76         67.57          2.39   o 
 -10     9     4         93.16         94.23          2.44   o 
  -9     9     4        307.50        318.05          4.38   o 
  -8     9     4         82.97         83.04          1.94   o 
  -7     9     4          2.43          2.35          0.44   o 
  -6     9     4         99.18        100.99          1.66   o 
  -5     9     4        407.94        409.21          3.37   o 
  -4     9     4         10.00          9.14          0.99   o 
  -3     9     4          5.62          4.97          0.60   o 
  -2     9     4          2.84          2.66          0.74   o 
  -1     9     4        159.79        162.49          2.14   o 
   0     9     4        213.97        213.79          2.84   o 
   1     9     4         12.25         12.12          0.72   o 
   2     9     4         10.09         10.53          0.57   o 
   3     9     4         62.24         64.35          1.60   o 
   4     9     4         30.74         30.60          1.17   o 
   5     9     4          3.87          3.79          1.04   o 
   6     9     4          6.67          6.93          0.80   o 
   7     9     4         21.15         20.00          1.21   o 
   8     9     4          7.04          7.15          0.88   o 
 -15    10     4          1.27          0.87          1.78   o 
 -13    10     4          0.52          1.56          1.25   o 
 -12    10     4          0.48          0.44          1.29   o 
 -11    10     4          3.58          3.35          0.92   o 
 -10    10     4         17.08         17.43          1.46   o 
  -9    10     4         84.96         88.85          1.87   o 
  -7    10     4         31.64         30.78          1.23   o 
  -6    10     4        171.70        174.07          2.04   o 
  -5    10     4          0.15          0.56          0.60   o 
  -4    10     4          0.84          1.11          0.64   o 
  -3    10     4        375.66        384.91          4.31   o 
  -2    10     4         67.76         74.28          1.34   o 
  -1    10     4        138.20        140.89          1.90   o 
   1    10     4         25.65         24.50          1.37   o 
   2    10     4         22.79         23.82          1.60   o 
   3    10     4         69.51         74.22          2.44   o 
   4    10     4         81.25         81.42          1.99   o 
   5    10     4          7.98          7.99          0.68   o 
   6    10     4         76.55         75.14          2.51   o 
   7    10     4         14.97         15.41          1.44   o 
 -14    11     4          4.17          5.31          1.64   o 
 -13    11     4          0.46          2.04          2.82   o 
 -12    11     4         11.60         11.31          1.44   o 
 -11    11     4          2.13          3.22          1.21   o 
  -9    11     4          1.46          2.59          1.26   o 
  -8    11     4         12.57         11.36          0.68   o 
  -7    11     4          0.85          0.18          0.72   o 
  -6    11     4         41.41         42.47          1.01   o 
  -5    11     4         36.43         36.01          1.04   o 
  -4    11     4         93.58         95.40          1.61   o 
  -3    11     4         27.15         27.32          0.89   o 
  -2    11     4          8.18          7.48          0.69   o 
  -1    11     4        205.91        204.31          2.96   o 
   0    11     4         63.05         63.72          2.30   o 
   1    11     4        127.44        132.18          2.66   o 
   2    11     4         34.54         34.85          2.07   o 
   3    11     4         14.48         14.06          1.63   o 
   4    11     4        122.89        123.48          2.41   o 
   5    11     4          1.75          0.18          0.78   o 
   6    11     4          2.62          2.02          0.86   o 
 -14    12     4          1.95          4.26          1.69   o 
 -13    12     4          4.01          5.43          1.53   o 
 -12    12     4         41.23         43.71          3.75   o 
 -11    12     4         14.90         16.06          1.91   o 
 -10    12     4          3.23          1.92          1.26   o 
  -9    12     4          1.76          1.89          0.97   o 
  -8    12     4          9.91         11.45          0.94   o 
  -7    12     4         45.22         44.90          1.25   o 
  -6    12     4          5.94          7.24          1.73   o 
  -5    12     4          0.30          0.61          0.97   o 
  -4    12     4         50.75         50.39          1.38   o 
  -3    12     4          0.05          0.69          1.04   o 
  -2    12     4        946.04        968.45          9.41   o 
  -1    12     4        188.12        192.80          4.53   o 
   0    12     4        542.33        547.77          7.01   o 
   1    12     4          6.14          7.44          1.23   o 
   2    12     4          2.79          3.42          0.71   o 
   3    12     4        277.21        274.68          5.16   o 
   4    12     4         19.60         20.27          1.97   o 
   5    12     4          9.64          7.47          0.93   o 
 -13    13     4         25.89         25.50          2.40   o 
 -12    13     4         10.22          9.53          2.25   o 
 -11    13     4          0.04          0.86          1.86   o 
 -10    13     4         45.00         47.28          1.83   o 
  -9    13     4         13.03         14.42          1.97   o 
  -8    13     4         78.72         78.12          2.00   o 
  -7    13     4          2.68          2.12          0.62   o 
  -6    13     4        184.80        186.72          2.84   o 
  -5    13     4         75.15         74.90          1.99   o 
  -4    13     4         32.80         32.75          1.28   o 
  -3    13     4        238.98        244.30          3.75   o 
  -2    13     4        123.48        125.58          3.34   o 
  -1    13     4        473.39        488.61          6.95   o 
   0    13     4        164.81        169.63          4.14   o 
   1    13     4         20.87         19.97          1.19   o 
   2    13     4        147.93        150.73          3.23   o 
   3    13     4         52.94         50.10          2.57   o 
   4    13     4          8.73          8.12          0.80   o 
 -12    14     4          6.74          8.62          1.65   o 
 -11    14     4          5.12          4.47          1.44   o 
 -10    14     4          6.12          2.35          2.00   o 
  -9    14     4         79.00         83.22          3.38   o 
  -8    14     4          0.35          0.83          2.05   o 
  -7    14     4         13.64         15.12          1.36   o 
  -6    14     4          2.32          3.10          1.67   o 
  -5    14     4         16.46         16.97          1.17   o 
  -4    14     4        210.98        216.85          3.57   o 
  -3    14     4         12.53         14.17          1.24   o 
  -2    14     4          0.97          1.19          1.00   o 
  -1    14     4          1.06          2.75          0.71   o 
   0    14     4         18.68         17.53          1.12   o 
   1    14     4          2.86          2.97          1.01   o 
   2    14     4          5.91          6.53          0.72   o 
   3    14     4         48.56         45.56          2.94   o 
 -12    15     4          3.12          3.68          4.22   o 
 -10    15     4          0.00          5.56          2.23   o 
  -9    15     4          0.63          0.78          1.03   o 
  -8    15     4          3.04          4.38          1.33   o 
  -7    15     4         12.03         13.11          1.30   o 
  -6    15     4          8.38          7.90          1.36   o 
  -5    15     4         25.17         24.70          1.99   o 
  -4    15     4          9.16          8.74          1.23   o 
  -3    15     4          0.28          1.06          0.98   o 
  -2    15     4         16.18         15.89          1.34   o 
   0    15     4          3.09          0.90          1.18   o 
   1    15     4         14.32         13.86          0.98   o 
   2    15     4          2.73          3.82          0.80   o 
 -11    16     4         13.97         18.24          3.10   o 
 -10    16     4          9.25         11.41          3.54   o 
  -9    16     4          3.07          4.32          1.13   o 
  -8    16     4         90.62         97.27          4.66   o 
  -7    16     4          7.99          6.35          1.32   o 
  -6    16     4         97.75        102.94          4.60   o 
  -5    16     4          4.17          4.93          0.94   o 
  -4    16     4          7.42          8.90          1.79   o 
  -3    16     4          4.06          4.84          0.79   o 
  -2    16     4         26.30         25.52          1.42   o 
  -1    16     4        120.78        123.32          3.52   o 
   0    16     4         12.72         13.51          1.68   o 
  -9    17     4          1.64          2.84          2.05   o 
  -8    17     4         11.58         13.02          2.43   o 
  -7    17     4         15.25         13.76          3.38   o 
  -6    17     4          9.98          3.16          5.64   o 
  -3    17     4         11.37         12.99          2.65   o 
   2   -17     5         29.82         24.42          3.67   o 
   3   -17     5          6.54          4.62          0.79   o 
   4   -17     5         18.39         14.11          1.15   o 
   5   -17     5          1.81          0.62          1.11   o 
   7   -17     5         11.52          9.30          1.43   o 
   8   -17     5         28.90         22.56          3.13   o 
   9   -17     5          3.29          5.03          1.77   o 
  -1   -16     5         16.46         17.33          2.59   o 
   0   -16     5          2.19          2.53          2.35   o 
   1   -16     5          0.97          1.01          0.85   o 
   2   -16     5          7.08          7.70          0.79   o 
   3   -16     5          2.33          2.34          0.90   o 
   4   -16     5         46.51         41.65          1.43   o 
   5   -16     5          8.16          6.81          0.72   o 
   6   -16     5          0.85          0.54          0.80   o 
   8   -16     5         27.38         20.52          3.16   o 
   9   -16     5         13.27         18.68          2.16   o 
  10   -16     5         21.14         19.81          2.39   o 
  11   -16     5         11.22          4.96          2.49   o 
  -2   -15     5         26.88         25.24          1.54   o 
  -1   -15     5        103.19         99.99          2.23   o 
   0   -15     5          1.11          0.56          0.98   o 
   1   -15     5         57.82         56.79          1.50   o 
   2   -15     5          3.12          4.69          1.02   o 
   3   -15     5          0.78          1.01          0.58   o 
   4   -15     5         45.79         42.40          1.39   o 
   6   -15     5          5.15          3.51          1.04   o 
   7   -15     5          1.57          4.03          1.62   o 
   8   -15     5         36.93         30.92          2.64   o 
   9   -15     5          9.94         10.26          1.21   o 
  10   -15     5          2.17          2.12          1.39   o 
  11   -15     5         21.29         24.58          2.63   o 
  12   -15     5         11.97         14.68          1.90   o 
  -4   -14     5          0.00          1.45          2.80   o 
  -3   -14     5          8.12          8.37          1.01   o 
  -2   -14     5         44.20         40.28          1.38   o 
  -1   -14     5          3.40          5.33          0.93   o 
   0   -14     5        172.20        169.10          2.60   o 
   1   -14     5         46.06         43.14          1.39   o 
   2   -14     5          0.74          0.68          0.79   o 
   3   -14     5          0.90          2.05          1.52   o 
   4   -14     5         12.60          9.22          1.03   o 
   5   -14     5         86.76         83.64          1.95   o 
   6   -14     5         29.87         26.44          1.45   o 
   8   -14     5         59.49         54.87          2.06   o 
   9   -14     5          0.58          2.00          0.91   o 
  10   -14     5         37.32         36.81          2.41   o 
  11   -14     5         32.35         31.00          2.80   o 
  12   -14     5         14.68         19.04          2.48   o 
  -5   -13     5         14.48         13.13          2.91   o 
  -4   -13     5        100.30        105.16          7.13   o 
  -3   -13     5        203.43        198.02          3.85   o 
  -2   -13     5         78.53         77.10          3.60   o 
  -1   -13     5         42.85         39.65          1.09   o 
   0   -13     5         54.98         52.95          1.42   o 
   1   -13     5          0.33          0.63          1.04   o 
   2   -13     5         88.66         89.34          1.90   o 
   3   -13     5         13.72         12.33          0.77   o 
   4   -13     5         55.98         53.17          1.34   o 
   5   -13     5          1.27          0.95          0.75   o 
   6   -13     5         21.37         20.41          1.06   o 
   7   -13     5          3.92          4.00          0.59   o 
   8   -13     5         15.60         13.84          1.40   o 
   9   -13     5         43.17         39.83          2.31   o 
  10   -13     5          1.27          2.71          1.60   o 
  11   -13     5          5.19          3.28          1.69   o 
  12   -13     5          7.64          6.13          1.67   o 
  13   -13     5          5.20          9.44          1.75   o 
  -6   -12     5         42.86         40.55          3.00   o 
  -5   -12     5          2.28          3.52          1.73   o 
  -4   -12     5        794.94        792.70         10.32   o 
  -3   -12     5        178.90        179.25          3.36   o 
  -2   -12     5        182.20        180.05          3.06   o 
  -1   -12     5          0.00          0.06          0.44   o 
   0   -12     5         50.66         51.80          1.43   o 
   1   -12     5         87.60         90.69          2.18   o 
   2   -12     5         90.61         94.17          1.89   o 
   3   -12     5        145.47        142.98          2.23   o 
   4   -12     5          1.13          1.18          0.69   o 
   5   -12     5          5.03          4.77          1.26   o 
   6   -12     5          8.53          8.54          1.49   o 
   7   -12     5         11.39         10.12          0.64   o 
   8   -12     5          2.08          1.84          0.51   o 
   9   -12     5          1.23          0.68          0.87   o 
  10   -12     5          0.05          1.15          0.76   o 
  12   -12     5         19.78         24.13          2.48   o 
  13   -12     5         15.41         16.31          2.16   o 
  -7   -11     5          6.68          7.22          2.67   o 
  -6   -11     5          8.08          8.12          1.30   o 
  -5   -11     5          8.85         11.51          1.67   o 
  -4   -11     5         19.83         19.02          1.36   o 
  -3   -11     5         57.34         51.56          1.70   o 
  -1   -11     5          7.79          8.02          1.13   o 
   0   -11     5          2.71          2.59          0.66   o 
   1   -11     5         29.72         29.48          0.86   o 
   2   -11     5         10.39          9.79          0.66   o 
   3   -11     5          3.29          3.62          0.83   o 
   4   -11     5         38.48         36.57          1.18   o 
   5   -11     5         74.93         74.77          1.30   o 
   6   -11     5          0.69          0.88          1.26   o 
   7   -11     5          3.10          2.30          1.07   o 
   9   -11     5          7.00          6.85          0.62   o 
  10   -11     5          9.28          9.99          0.66   o 
  11   -11     5          9.84         11.79          1.39   o 
  12   -11     5         61.76         56.11          5.54   o 
  13   -11     5          0.38          1.02          1.46   o 
  14   -11     5         10.98         12.51          1.99   o 
  -8   -10     5         12.61         11.82          1.96   o 
  -7   -10     5          0.95          0.54          0.92   o 
  -6   -10     5        128.17        120.44          3.39   o 
  -5   -10     5         17.51         20.15          2.24   o 
  -4   -10     5         90.32         89.57          1.86   o 
  -3   -10     5        232.67        228.94          3.23   o 
  -2   -10     5        203.96        200.51          3.49   o 
  -1   -10     5        161.76        162.22          2.26   o 
   0   -10     5         13.69         12.99          0.66   o 
   1   -10     5         32.39         32.70          0.99   o 
   2   -10     5        387.13        385.54          3.38   o 
   3   -10     5        137.42        131.15          2.15   o 
   4   -10     5         11.75         11.00          0.51   o 
   5   -10     5         91.41         90.89          1.32   o 
   6   -10     5          4.15          4.01          0.58   o 
   7   -10     5        113.80        111.36          1.63   o 
   8   -10     5         44.71         41.34          1.33   o 
   9   -10     5          4.90          3.01          0.62   o 
  10   -10     5          9.38          9.64          0.63   o 
  11   -10     5         16.31         14.02          0.93   o 
  12   -10     5         28.32         26.80          1.73   o 
  13   -10     5          0.10          2.68          1.38   o 
  14   -10     5          3.61          4.40          4.17   o 
  -9    -9     5         73.08         66.97          3.31   o 
  -8    -9     5         44.05         40.70          2.44   o 
  -7    -9     5         31.96         29.71          2.33   o 
  -6    -9     5          8.95         10.04          1.44   o 
  -5    -9     5         38.98         37.54          1.58   o 
  -4    -9     5        122.84        116.69          2.18   o 
  -3    -9     5        100.69        100.03          1.51   o 
  -2    -9     5        220.33        220.63          2.97   o 
  -1    -9     5        184.42        184.19          3.51   o 
   0    -9     5        201.25        201.43          2.47   o 
   1    -9     5        569.27        569.29          4.37   o 
   2    -9     5        681.10        682.78          4.93   o 
   3    -9     5          4.54          5.08          0.65   o 
   4    -9     5         74.55         72.22          1.08   o 
   5    -9     5        284.31        284.45          2.50   o 
   6    -9     5        198.92        197.78          1.96   o 
   7    -9     5        234.01        233.26          2.43   o 
   8    -9     5         34.20         33.33          0.96   o 
   9    -9     5         45.19         45.94          1.22   o 
  11    -9     5         66.46         66.05          2.17   o 
  12    -9     5         28.80         29.53          2.31   o 
  13    -9     5         22.39         28.60          2.38   o 
  14    -9     5          0.00          1.00          1.89   o 
 -10    -8     5          1.80          2.14          0.94   o 
  -9    -8     5          0.01          1.28          0.89   o 
  -8    -8     5         39.69         35.60          1.67   o 
  -7    -8     5         56.32         54.52          3.88   o 
  -5    -8     5         58.76         60.45          1.55   o 
  -4    -8     5        144.29        143.65          2.32   o 
  -3    -8     5         67.36         66.46          1.23   o 
  -2    -8     5          2.91          3.24          0.41   o 
  -1    -8     5          4.55          5.50          0.75   o 
   0    -8     5        914.78        909.26          6.84   o 
   1    -8     5        770.44        785.14          5.74   o 
   2    -8     5        475.80        478.65          4.24   o 
   3    -8     5          2.56          2.65          0.61   o 
   4    -8     5        106.33        106.68          2.10   o 
   5    -8     5         29.57         29.26          1.59   o 
   6    -8     5         16.75         15.74          0.67   o 
   7    -8     5          3.30          2.70          0.62   o 
   8    -8     5         44.04         40.81          1.01   o 
   9    -8     5          7.43          7.89          1.38   o 
  10    -8     5         66.98         64.13          1.54   o 
  11    -8     5          7.14          8.30          1.01   o 
  12    -8     5          0.12          0.23          1.01   o 
  13    -8     5          4.35          3.96          1.09   o 
  14    -8     5          0.01          1.31          1.68   o 
 -10    -7     5         23.49         22.31          1.60   o 
  -9    -7     5         12.37         11.50          1.06   o 
  -8    -7     5         15.25         12.75          1.09   o 
  -7    -7     5          7.39          7.83          1.00   o 
  -6    -7     5         11.43         11.26          0.98   o 
  -5    -7     5        206.17        211.19          2.74   o 
  -4    -7     5        124.83        126.02          1.65   o 
  -3    -7     5          6.87          6.90          0.39   o 
  -2    -7     5          5.42          5.53          0.60   o 
  -1    -7     5         23.39         37.22          1.25   o 
   0    -7     5        647.19        637.92          5.48   o 
   1    -7     5         40.29         39.51          0.88   o 
   2    -7     5         39.89         36.69          1.23   o 
   3    -7     5         75.40         76.88          0.95   o 
   4    -7     5         41.99         43.32          0.88   o 
   5    -7     5        147.65        148.54          1.62   o 
   6    -7     5        194.59        198.12          3.92   o 
   7    -7     5         32.58         29.24          1.25   o 
   8    -7     5          6.70          5.59          0.53   o 
  11    -7     5          6.67          5.95          0.73   o 
  13    -7     5          3.54          3.04          1.85   o 
  14    -7     5          3.99          2.95          1.31   o 
 -11    -6     5          6.38          6.64          1.30   o 
 -10    -6     5         25.80         25.39          1.22   o 
  -9    -6     5          5.71          6.27          0.88   o 
  -8    -6     5        181.64        183.88          3.34   o 
  -7    -6     5         40.68         36.90          1.87   o 
  -6    -6     5          1.23          0.95          0.66   o 
  -5    -6     5         48.28         50.18          1.15   o 
  -4    -6     5          9.29          9.53          0.43   o 
  -3    -6     5         20.25         17.84          0.80   o 
  -2    -6     5        427.14        433.17          4.02   o 
  -1    -6     5          6.23          6.54          0.37   o 
   0    -6     5         39.35         41.88          0.91   o 
   1    -6     5         76.30         73.36          1.06   o 
   2    -6     5        118.02        117.60          1.53   o 
   3    -6     5         84.67         85.39          1.17   o 
   4    -6     5         70.59         69.86          1.05   o 
   5    -6     5         87.63         88.40          1.41   o 
   6    -6     5        343.14        350.52          3.72   o 
   7    -6     5         41.93         41.46          1.09   o 
   8    -6     5         22.48         19.81          1.23   o 
   9    -6     5          0.68          0.06          0.45   o 
  10    -6     5          0.64          1.53          1.05   o 
  11    -6     5         33.60         32.26          2.24   o 
  12    -6     5         47.94         48.70          2.23   o 
  13    -6     5          8.03         13.19          1.67   o 
  14    -6     5          2.23          1.51          1.40   o 
 -11    -5     5         16.08         15.98          1.35   o 
 -10    -5     5         69.23         66.90          1.95   o 
  -9    -5     5        131.62        126.90          2.43   o 
  -8    -5     5         37.98         36.75          1.77   o 
  -7    -5     5          2.92          1.83          0.98   o 
  -6    -5     5          1.97          2.04          0.50   o 
  -5    -5     5        300.41        303.06          3.06   o 
  -4    -5     5        237.22        235.48          2.51   o 
  -3    -5     5        100.11        101.58          2.24   o 
  -2    -5     5          1.88          2.29          0.52   o 
  -1    -5     5          0.76          0.68          0.34   o 
   0    -5     5        264.50        271.87          2.46   o 
   1    -5     5          8.10          7.95          0.31   o 
   2    -5     5         94.12         94.57          1.18   o 
   3    -5     5        201.27        202.25          1.96   o 
   4    -5     5          4.44          5.09          0.60   o 
   5    -5     5        478.44        487.95          4.50   o 
   6    -5     5        691.30        708.36          5.83   o 
   7    -5     5         14.21         14.01          1.06   o 
   8    -5     5          3.41          2.75          1.45   o 
   9    -5     5        110.57        112.74          2.04   o 
  10    -5     5          1.76          2.11          1.20   o 
  11    -5     5         22.06         21.33          1.52   o 
  12    -5     5          7.68          7.29          1.04   o 
  13    -5     5          1.73          3.22          1.30   o 
  14    -5     5          5.73         10.74          1.79   o 
 -12    -4     5         36.66         30.97          1.96   o 
 -11    -4     5          0.06          0.93          0.81   o 
 -10    -4     5        345.99        348.20          4.50   o 
  -9    -4     5          3.71          3.74          0.86   o 
  -8    -4     5          9.19         10.68          0.86   o 
  -7    -4     5          1.03          0.37          0.87   o 
  -6    -4     5         74.00         74.75          1.54   o 
  -5    -4     5        364.07        357.99          3.87   o 
  -4    -4     5        304.25        298.79          2.88   o 
  -3    -4     5         36.32         35.12          0.96   o 
  -2    -4     5        169.29        171.26          1.74   o 
  -1    -4     5          0.40          0.27          0.25   o 
   0    -4     5        664.78        661.03          4.50   o 
   1    -4     5        126.07        125.34          1.20   o 
   2    -4     5          1.57          1.67          0.28   o 
   3    -4     5          0.20          0.21          0.29   o 
   4    -4     5        194.64        192.34          2.25   o 
   5    -4     5       1174.76       1180.27          8.74   o 
   6    -4     5        107.23        107.79          1.96   o 
   7    -4     5        118.92        116.24          2.12   o 
   8    -4     5          4.50          3.13          2.15   o 
  10    -4     5         40.30         40.10          1.70   o 
  11    -4     5          4.26          5.22          0.63   o 
  13    -4     5         15.93         14.17          2.38   o 
  14    -4     5         16.16         16.57          2.25   o 
 -13    -3     5         15.27         15.02          1.60   o 
 -12    -3     5         12.94         12.04          1.31   o 
 -11    -3     5        152.82        152.51          5.41   o 
 -10    -3     5         56.56         53.36          2.16   o 
  -9    -3     5          2.31          0.85          0.87   o 
  -8    -3     5         17.13         16.20          1.52   o 
  -7    -3     5          5.32          5.39          0.92   o 
  -6    -3     5          0.27          0.24          0.37   o 
  -5    -3     5        102.37        102.46          2.28   o 
  -4    -3     5         43.38         43.02          0.87   o 
  -3    -3     5        543.50        551.01          3.93   o 
  -2    -3     5       1195.15       1184.23          7.74   o 
  -1    -3     5        121.09        124.15          1.22   o 
   0    -3     5         28.00         28.54          0.50   o 
   1    -3     5       1926.86       1896.03         11.84   o 
   2    -3     5         40.24         41.43          0.71   o 
   3    -3     5       1655.17       1654.17          9.77   o 
   4    -3     5       1192.00       1158.54          9.96   o 
   5    -3     5        115.35        116.59          1.88   o 
   6    -3     5         34.60         33.69          1.60   o 
   7    -3     5        131.22        131.66          2.06   o 
   8    -3     5        182.22        178.55          1.92   o 
   9    -3     5         84.96         85.70          1.70   o 
  10    -3     5          0.00          1.10          0.57   o 
  11    -3     5         21.32         18.38          1.15   o 
  12    -3     5          6.55          6.41          0.95   o 
  13    -3     5         10.30         10.36          0.97   o 
  14    -3     5          0.89          3.13          1.92   o 
 -13    -2     5          2.05          2.16          1.05   o 
 -12    -2     5         42.27         40.20          1.77   o 
 -11    -2     5         43.25         40.70          3.01   o 
 -10    -2     5        100.53        100.24          2.22   o 
  -9    -2     5         46.26         43.53          1.74   o 
  -8    -2     5          0.04          0.48          0.58   o 
  -7    -2     5         70.72         67.62          1.73   o 
  -6    -2     5        191.21        193.88          2.26   o 
  -5    -2     5         14.61         15.45          0.87   o 
  -4    -2     5         89.08         90.64          1.22   o 
  -3    -2     5        165.36        165.50          1.72   o 
  -2    -2     5       2430.32       2355.04         14.17   o 
  -1    -2     5       1279.88       1279.28          7.85   o 
   0    -2     5       1347.07       1354.61          8.02   o 
   1    -2     5         73.44         74.74          0.86   o 
   2    -2     5        545.46        550.58          3.75   o 
   3    -2     5         22.54         25.80          0.76   o 
   4    -2     5       1093.08       1083.07          7.35   o 
   5    -2     5         17.92         17.22          0.59   o 
   6    -2     5          0.16          0.18          0.51   o 
   7    -2     5          2.11          1.43          0.67   o 
   8    -2     5         59.81         59.78          1.97   o 
   9    -2     5         61.04         61.46          1.20   o 
  10    -2     5         20.10         18.90          0.84   o 
  11    -2     5          4.34          5.82          0.77   o 
  12    -2     5          1.67          1.11          0.93   o 
  13    -2     5         56.53         52.18          3.35   o 
  14    -2     5         13.42         17.39          1.99   o 
 -13    -1     5         35.13         33.21          2.73   o 
 -12    -1     5         19.52         18.17          3.35   o 
 -11    -1     5        376.31        380.46          9.53   o 
 -10    -1     5         44.49         42.62          1.40   o 
  -9    -1     5         14.14         13.26          0.93   o 
  -8    -1     5        219.40        220.99          3.52   o 
  -7    -1     5          3.34          2.97          0.67   o 
  -6    -1     5        819.62        815.94          6.83   o 
  -5    -1     5         58.97         60.14          0.95   o 
  -4    -1     5          0.16          0.05          0.27   o 
  -3    -1     5        685.99        688.10          4.31   o 
  -2    -1     5        647.19        664.76          4.49   o 
  -1    -1     5       3748.47       3571.76         31.77   o 
   0    -1     5        249.35        249.64          1.95   o 
   1    -1     5        692.48        695.77          4.12   o 
   2    -1     5         41.29         39.99          0.61   o 
   3    -1     5         26.81         27.72          0.52   o 
   4    -1     5        267.61        270.90          2.09   o 
   5    -1     5          5.53          5.66          0.43   o 
   6    -1     5         16.19         16.25          0.81   o 
   7    -1     5         48.55         47.97          1.11   o 
   8    -1     5         96.53         96.22          2.18   o 
   9    -1     5        361.60        372.41          4.93   o 
  10    -1     5          9.96          9.39          0.87   o 
  11    -1     5          7.56          8.14          1.48   o 
  12    -1     5          3.69          4.01          0.87   o 
  13    -1     5         13.50         12.20          1.18   o 
 -14     0     5          0.17          0.46          3.46   o 
 -13     0     5         17.53         19.21          2.34   o 
 -12     0     5         15.29         13.53          2.04   o 
 -11     0     5         53.77         54.33          2.22   o 
 -10     0     5          1.23          1.05          0.84   o 
  -9     0     5          0.10          0.68          0.60   o 
  -8     0     5         61.15         63.31          1.46   o 
  -7     0     5        216.11        213.96          2.76   o 
  -6     0     5        151.57        150.74          2.71   o 
  -5     0     5         84.72         85.45          1.29   o 
  -4     0     5        560.12        556.77          3.81   o 
  -3     0     5        236.69        239.15          1.84   o 
  -2     0     5          2.76          2.57          0.21   o 
  -1     0     5       1179.20       1182.87          6.61   o 
   0     0     5        354.00        355.09          2.37   o 
   1     0     5         38.75         38.67          0.46   o 
   2     0     5        140.03        141.55          1.37   o 
   3     0     5        189.05        187.95          1.73   o 
   4     0     5        880.15        869.25          5.21   o 
   5     0     5         28.48         28.01          0.83   o 
   6     0     5          2.91          2.59          0.83   o 
   7     0     5          4.10          3.62          0.71   o 
   8     0     5          1.52          2.03          0.52   o 
   9     0     5         92.10         94.62          1.64   o 
  10     0     5         21.45         19.97          0.88   o 
  11     0     5          8.62          7.22          0.86   o 
  12     0     5          1.42          1.28          0.90   o 
  13     0     5          2.06          2.23          1.56   o 
 -14     1     5         35.14         37.89          2.77   o 
 -13     1     5         54.72         57.41          4.10   o 
 -12     1     5         25.50         23.29          1.71   o 
 -11     1     5         45.22         47.33          1.79   o 
 -10     1     5          0.05          0.57          0.74   o 
  -9     1     5         67.57         65.60          1.75   o 
  -8     1     5         75.91         73.63          1.46   o 
  -7     1     5         83.83         84.95          1.84   o 
  -6     1     5        775.16        774.81          5.52   o 
  -5     1     5         13.62         14.08          0.83   o 
  -4     1     5        139.77        138.03          1.42   o 
  -3     1     5       2027.55       2001.46         11.32   o 
  -2     1     5       1406.52       1394.26          7.87   o 
  -1     1     5         20.80         21.03          0.39   o 
   0     1     5        836.82        853.83          4.92   o 
   1     1     5       2203.85       2144.79         15.26   o 
   2     1     5        272.58        274.28          2.09   o 
   3     1     5        422.23        422.64          2.80   o 
   4     1     5         21.46         21.90          0.89   o 
   5     1     5        113.54        114.65          1.58   o 
   6     1     5        127.30        128.14          1.72   o 
   7     1     5         82.87         84.07          1.83   o 
   8     1     5        391.37        404.38          3.56   o 
   9     1     5          0.02          0.84          0.48   o 
  10     1     5          3.25          3.66          0.71   o 
  11     1     5          5.92          7.17          0.77   o 
  12     1     5          6.42          5.92          0.85   o 
  13     1     5         61.57         63.59          3.35   o 
 -14     2     5         23.29         20.63          3.28   o 
 -13     2     5          4.94          7.06          1.39   o 
 -12     2     5         17.27         17.39          1.76   o 
 -11     2     5          5.79          8.10          0.93   o 
 -10     2     5        193.98        197.20          2.93   o 
  -9     2     5         82.55         81.19          1.63   o 
  -8     2     5       1951.71       1926.79         17.62   o 
  -7     2     5        652.60        656.38          5.16   o 
  -6     2     5        347.14        347.26          2.96   o 
  -5     2     5          2.34          2.30          0.45   o 
  -4     2     5         16.92         16.34          0.50   o 
  -3     2     5       1801.34       1761.49          9.19   o 
  -2     2     5        572.68        591.90          3.53   o 
  -1     2     5          5.41          5.17          0.31   o 
   0     2     5        346.52        345.91          3.05   o 
   1     2     5         14.63         14.86          0.54   o 
   2     2     5       2343.72       2314.41         21.21   o 
   3     2     5         78.91         78.83          1.06   o 
   4     2     5         73.00         72.84          1.10   o 
   5     2     5        114.47        114.20          1.63   o 
   6     2     5        137.94        141.00          1.81   o 
   7     2     5        387.59        393.22          3.94   o 
   8     2     5        254.53        263.39          3.69   o 
   9     2     5         10.91         10.11          1.20   o 
  10     2     5         90.11         90.01          3.36   o 
  11     2     5          3.50          3.45          0.76   o 
  12     2     5          1.97          2.01          0.87   o 
 -13     3     5         48.84         51.08          3.26   o 
 -12     3     5         14.89         15.18          1.68   o 
 -11     3     5          0.00          0.98          0.78   o 
 -10     3     5          0.63          0.07          0.59   o 
  -9     3     5         43.38         42.39          1.11   o 
  -8     3     5        821.87        823.99          6.73   o 
  -7     3     5        875.45        866.19          6.39   o 
  -6     3     5        249.05        247.66          2.48   o 
  -5     3     5         88.74         87.84          1.13   o 
  -4     3     5        316.01        319.86          2.46   o 
  -3     3     5        556.50        557.56          3.67   o 
  -2     3     5          5.20          5.36          0.21   o 
  -1     3     5        220.11        224.38          2.56   o 
   0     3     5         57.84         57.18          0.63   o 
   1     3     5        134.45        136.16          1.28   o 
   2     3     5          2.11          1.91          0.61   o 
   3     3     5          8.55          7.97          0.60   o 
   4     3     5          3.72          2.96          0.83   o 
   5     3     5         19.89         19.86          0.87   o 
   6     3     5        351.31        355.97          3.23   o 
   7     3     5         16.24         16.64          1.18   o 
   8     3     5         55.88         57.82          1.45   o 
   9     3     5          0.97          0.83          0.60   o 
  10     3     5         11.35         11.27          1.62   o 
  11     3     5         47.02         46.19          2.03   o 
  12     3     5          9.43          9.07          2.56   o 
 -15     4     5          1.33          0.38          1.95   o 
 -14     4     5         11.46         10.60          2.07   o 
 -13     4     5        123.61        129.32          3.08   o 
 -12     4     5         19.77         19.53          1.20   o 
 -11     4     5         19.08         19.14          1.03   o 
 -10     4     5         77.95         77.96          1.82   o 
  -9     4     5          2.14          1.82          1.04   o 
  -8     4     5        801.12        801.33          6.15   o 
  -7     4     5          8.49          7.82          0.81   o 
  -6     4     5         55.47         55.35          0.83   o 
  -5     4     5        528.54        536.63          3.67   o 
  -4     4     5        271.66        273.81          2.26   o 
  -3     4     5        732.22        732.55          4.21   o 
  -2     4     5          2.10          2.43          0.34   o 
  -1     4     5        481.15        491.53          3.94   o 
   0     4     5       1021.56       1018.99          7.62   o 
   1     4     5         26.86         27.86          0.59   o 
   2     4     5         12.73         13.73          0.58   o 
   3     4     5         17.49         16.43          0.59   o 
   4     4     5         66.62         65.56          1.48   o 
   5     4     5         22.28         23.06          2.22   o 
   6     4     5          4.42          4.32          0.51   o 
   7     4     5        125.04        128.83          2.16   o 
   8     4     5         38.05         40.47          1.20   o 
   9     4     5         21.90         22.35          1.06   o 
  10     4     5         28.23         27.57          1.57   o 
  11     4     5         11.73         11.70          1.11   o 
 -14     5     5          1.21          2.58          1.43   o 
 -13     5     5         62.95         63.18          3.94   o 
 -12     5     5         59.65         61.39          3.29   o 
 -11     5     5         32.63         33.48          1.36   o 
 -10     5     5         72.80         73.31          1.74   o 
  -9     5     5          4.47          4.66          0.84   o 
  -8     5     5         58.56         57.75          1.29   o 
  -7     5     5        177.42        181.67          1.92   o 
  -6     5     5          0.01          0.23          0.94   o 
  -5     5     5        109.04        108.34          1.26   o 
  -3     5     5        123.15        122.94          1.23   o 
  -2     5     5          8.37          9.02          0.60   o 
  -1     5     5        106.64        107.72          1.32   o 
   0     5     5        200.29        206.27          1.82   o 
   1     5     5        177.05        180.29          1.85   o 
   2     5     5        384.09        392.04          3.15   o 
   3     5     5        163.04        162.97          1.89   o 
   5     5     5          9.76          9.55          0.88   o 
   6     5     5        120.89        121.93          1.69   o 
   7     5     5         22.56         20.81          1.01   o 
   8     5     5        111.22        114.71          2.67   o 
   9     5     5          3.08          2.41          1.81   o 
  10     5     5          2.64          1.61          1.07   o 
  11     5     5          8.95          8.51          1.69   o 
 -15     6     5         20.32         17.80          2.94   o 
 -14     6     5         17.79         17.58          1.58   o 
 -13     6     5         35.00         35.49          2.52   o 
 -12     6     5          1.67          1.18          0.81   o 
 -11     6     5         11.70         13.33          1.05   o 
 -10     6     5         22.31         23.06          1.00   o 
  -9     6     5         15.03         15.02          0.76   o 
  -8     6     5          4.63          4.25          0.68   o 
  -7     6     5          2.91          3.98          0.53   o 
  -6     6     5         42.03         40.79          0.98   o 
  -5     6     5        632.93        642.04          4.79   o 
  -4     6     5        145.88        146.21          1.50   o 
  -3     6     5        535.14        533.04          3.88   o 
  -2     6     5        153.96        152.96          1.70   o 
  -1     6     5         64.13         65.53          1.05   o 
   0     6     5        166.01        164.88          1.67   o 
   1     6     5          6.30          7.72          0.50   o 
   2     6     5         82.45         79.77          1.71   o 
   3     6     5        456.11        466.88          4.00   o 
   4     6     5          1.55          1.58          0.39   o 
   5     6     5         48.79         48.55          1.07   o 
   6     6     5          0.67          0.86          0.53   o 
   7     6     5          1.39          0.37          0.65   o 
   8     6     5         18.37         17.58          1.23   o 
   9     6     5         22.89         21.44          1.92   o 
  10     6     5        175.86        188.06          4.70   o 
 -15     7     5         31.67         39.79          2.70   o 
 -14     7     5         35.50         35.86          2.46   o 
 -13     7     5         10.45         11.78          1.27   o 
 -12     7     5          4.27          2.52          0.83   o 
 -10     7     5         11.23         10.98          1.24   o 
  -9     7     5        156.65        156.66          2.56   o 
  -8     7     5         77.74         76.54          1.62   o 
  -7     7     5         53.60         52.04          1.73   o 
  -6     7     5        218.05        220.22          2.32   o 
  -5     7     5          0.06          0.28          0.47   o 
  -4     7     5       2658.38       2616.03         16.11   o 
  -3     7     5         31.68         33.05          0.93   o 
  -2     7     5        120.41        121.14          1.55   o 
  -1     7     5          0.41          0.47          0.66   o 
   0     7     5          0.45          1.12          0.65   o 
   1     7     5        403.68        411.18          3.03   o 
   2     7     5        119.99        118.12          1.63   o 
   3     7     5         10.68         10.25          0.94   o 
   4     7     5          0.54          0.56          0.70   o 
   5     7     5          1.86          1.66          0.73   o 
   7     7     5          8.36         11.08          1.10   o 
   8     7     5          4.38          4.35          1.01   o 
   9     7     5         51.42         50.99          2.76   o 
  10     7     5         56.45         61.47          2.24   o 
 -15     8     5         24.44         26.81          3.38   o 
 -14     8     5          6.83          4.32          2.64   o 
 -13     8     5         13.02         13.22          1.73   o 
 -12     8     5          3.30          2.03          0.86   o 
 -11     8     5         30.08         31.34          1.30   o 
 -10     8     5         53.68         53.49          1.50   o 
  -9     8     5         74.13         72.32          1.73   o 
  -8     8     5         16.22         17.53          0.76   o 
  -7     8     5         24.52         22.98          0.96   o 
  -6     8     5        336.99        338.32          3.58   o 
  -5     8     5        171.51        173.18          2.06   o 
  -4     8     5        799.98        800.31          6.18   o 
  -3     8     5         11.28         11.02          0.61   o 
  -2     8     5          5.58          5.86          0.76   o 
  -1     8     5         41.15         40.98          0.87   o 
   0     8     5        264.47        264.24          2.55   o 
   1     8     5        135.52        137.31          2.05   o 
   2     8     5        234.05        236.70          2.66   o 
   3     8     5          0.44          1.60          0.88   o 
   4     8     5          2.06          1.91          0.67   o 
   5     8     5         23.58         23.67          0.90   o 
   6     8     5        159.52        161.79          2.42   o 
   7     8     5          9.38         10.26          1.35   o 
   8     8     5          7.08          8.27          0.81   o 
   9     8     5         29.54         33.25          4.71   o 
 -15     9     5          3.07          5.67          1.89   o 
 -14     9     5          0.65          2.09          1.48   o 
 -13     9     5          0.02          1.28          2.96   o 
 -12     9     5          1.04          1.97          1.33   o 
 -10     9     5         24.91         22.21          1.07   o 
  -9     9     5         20.02         20.66          1.70   o 
  -8     9     5        125.82        125.98          1.98   o 
  -7     9     5         32.69         31.59          1.04   o 
  -6     9     5          1.97          3.22          0.60   o 
  -5     9     5        139.14        140.11          2.02   o 
  -4     9     5         15.10         15.59          0.81   o 
  -3     9     5          5.80          6.56          0.83   o 
  -2     9     5          2.11          2.05          1.17   o 
  -1     9     5        129.70        128.43          2.21   o 
   0     9     5         95.57         94.47          1.54   o 
   1     9     5         74.30         75.58          1.41   o 
   2     9     5          2.02          1.75          0.60   o 
   3     9     5         35.00         35.65          1.39   o 
   4     9     5          7.76          8.54          0.63   o 
   5     9     5          6.68          6.03          0.72   o 
   6     9     5         85.55         81.66          2.75   o 
   7     9     5         21.75         22.18          1.84   o 
 -15    10     5         26.12         26.08          2.71   o 
 -14    10     5          9.37         10.77          1.64   o 
 -13    10     5          0.56          0.32          1.34   o 
 -12    10     5          1.35          2.10          1.11   o 
 -11    10     5          2.01          1.48          1.25   o 
 -10    10     5         34.21         36.56          2.16   o 
  -9    10     5         14.64         14.97          2.02   o 
  -8    10     5          9.77          9.59          1.20   o 
  -7    10     5         12.25         10.05          0.76   o 
  -6    10     5          5.24          5.26          0.57   o 
  -5    10     5         23.01         22.80          1.04   o 
  -4    10     5         34.27         34.39          1.00   o 
  -3    10     5          2.66          3.22          0.60   o 
  -2    10     5         26.31         25.13          0.84   o 
  -1    10     5         58.66         62.29          1.75   o 
   0    10     5        145.36        144.76          2.18   o 
   1    10     5         14.69         14.96          0.91   o 
   2    10     5         61.04         62.82          2.72   o 
   3    10     5         14.96         14.16          0.84   o 
   4    10     5         27.68         27.36          1.23   o 
   5    10     5         37.26         39.84          3.34   o 
   6    10     5          2.01          1.37          0.75   o 
   7    10     5         49.68         46.88          3.85   o 
 -14    11     5         51.91         58.81          4.59   o 
 -13    11     5         17.40         16.66          1.76   o 
 -12    11     5         26.62         29.32          1.99   o 
 -11    11     5         59.36         55.95          2.32   o 
 -10    11     5         50.23         49.39          1.90   o 
  -9    11     5        134.44        138.14          3.13   o 
  -8    11     5          9.06         10.04          1.08   o 
  -7    11     5         44.09         43.97          1.12   o 
  -6    11     5        234.19        239.50          2.83   o 
  -5    11     5         61.97         63.30          1.54   o 
  -4    11     5         74.98         75.99          1.36   o 
  -3    11     5          2.77          4.57          0.66   o 
  -2    11     5         59.97         62.46          1.68   o 
  -1    11     5         18.34         19.57          1.09   o 
   0    11     5         18.56         17.84          0.93   o 
   1    11     5        245.51        256.18          3.75   o 
   2    11     5         44.01         42.12          1.38   o 
   3    11     5         10.66          9.74          0.99   o 
   4    11     5          5.33          3.80          1.27   o 
   5    11     5         24.85         21.97          1.53   o 
   6    11     5         38.07         35.05          3.87   o 
 -14    12     5          3.31          3.02          1.69   o 
 -13    12     5         38.81         37.56          2.63   o 
 -12    12     5          5.88          3.99          1.60   o 
 -11    12     5         19.05         18.72          1.90   o 
 -10    12     5         34.73         34.44          1.51   o 
  -9    12     5          8.77         10.80          0.70   o 
  -8    12     5         18.03         16.70          0.90   o 
  -6    12     5         36.73         35.97          2.09   o 
  -5    12     5         15.63         17.32          1.35   o 
  -4    12     5         67.50         68.19          2.25   o 
  -3    12     5         43.71         44.48          1.37   o 
  -2    12     5         90.38         94.79          2.06   o 
  -1    12     5         59.75         59.41          1.96   o 
   0    12     5         19.65         20.89          1.53   o 
   1    12     5          0.90          2.17          1.28   o 
   2    12     5         49.69         49.55          1.63   o 
   3    12     5         14.29         13.12          1.86   o 
   4    12     5         26.40         24.42          1.18   o 
   5    12     5         32.38         32.15          4.18   o 
 -13    13     5          1.73          1.69          3.90   o 
 -12    13     5         85.02         81.46          3.53   o 
 -11    13     5         14.98         14.92          1.84   o 
 -10    13     5          6.86          6.26          1.40   o 
  -9    13     5          0.82          0.53          1.19   o 
  -8    13     5         45.73         44.72          1.42   o 
  -7    13     5         99.00         96.60          2.28   o 
  -6    13     5         18.39         17.09          1.01   o 
  -5    13     5          3.06          2.15          0.73   o 
  -4    13     5         64.05         65.22          1.75   o 
  -3    13     5          4.16          4.01          0.65   o 
  -2    13     5        280.53        281.65          4.80   o 
  -1    13     5         11.92         11.47          0.95   o 
   0    13     5          8.49          9.50          0.85   o 
   1    13     5         64.39         62.86          2.88   o 
   2    13     5          4.36          3.99          0.70   o 
   3    13     5          1.29          2.28          1.20   o 
   4    13     5         31.31         27.85          1.29   o 
 -13    14     5          0.56          0.19          1.67   o 
 -12    14     5        103.97        105.04          8.95   o 
 -11    14     5         27.84         33.02          2.43   o 
 -10    14     5         11.80         14.05          1.34   o 
  -9    14     5          1.76          2.75          1.18   o 
  -8    14     5          9.87         12.54          1.38   o 
  -7    14     5          0.13          0.66          0.91   o 
  -6    14     5         29.34         29.20          2.22   o 
  -5    14     5         50.58         53.61          2.89   o 
  -4    14     5         39.72         41.94          2.14   o 
  -3    14     5        137.05        144.58          2.87   o 
  -2    14     5          0.64          1.26          1.67   o 
  -1    14     5         21.18         20.84          1.40   o 
   0    14     5         38.12         40.65          2.12   o 
   1    14     5         50.92         53.25          2.18   o 
   2    14     5          0.59          0.43          0.75   o 
   3    14     5         69.86         68.80          3.12   o 
 -12    15     5         11.06         10.21          2.31   o 
 -11    15     5         15.46         15.98          2.23   o 
 -10    15     5         38.44         40.59          4.20   o 
  -9    15     5         28.10         26.40          1.87   o 
  -8    15     5         20.72         20.76          1.63   o 
  -7    15     5          7.66          9.76          2.07   o 
  -6    15     5         10.15         10.91          1.55   o 
  -5    15     5        104.11        104.03          2.75   o 
  -4    15     5         78.86         77.79          2.38   o 
  -3    15     5         25.44         23.17          1.28   o 
  -2    15     5         11.38         12.08          1.01   o 
  -1    15     5         22.94         23.40          1.24   o 
   0    15     5         12.02         12.46          0.91   o 
   1    15     5          1.02          2.08          0.93   o 
 -11    16     5          1.81          3.91          1.77   o 
 -10    16     5          1.40          1.00          1.26   o 
  -9    16     5          0.77          0.09          1.84   o 
  -8    16     5          2.02          2.98          2.30   o 
  -6    16     5          0.02          0.87          0.93   o 
  -5    16     5         10.17          9.63          1.49   o 
  -4    16     5          3.45          3.71          1.54   o 
  -3    16     5         12.42         13.07          1.48   o 
  -2    16     5        100.87        100.75          2.73   o 
  -1    16     5         35.83         32.83          1.40   o 
  -9    17     5         17.22         16.93          1.83   o 
  -8    17     5          7.95          7.88          1.75   o 
  -7    17     5         17.52         17.30          3.79   o 
  -6    17     5         29.11         24.93          4.39   o 
  -5    17     5          3.38          8.02          2.44   o 
  -4    17     5         75.56         79.81          3.51   o 
  -3    17     5         22.12         21.96          1.89   o 
   2   -17     6         18.58         22.36          1.85   o 
   3   -17     6         42.25         37.90          2.05   o 
   4   -17     6          0.96          0.32          1.18   o 
   5   -17     6          0.22          0.92          1.23   o 
   6   -17     6         17.99         12.90          2.42   o 
   7   -17     6         11.04          8.60          0.89   o 
   8   -17     6         18.03         19.58          2.77   o 
   9   -17     6          0.30          3.49          1.51   o 
  -1   -16     6          2.76          2.57          1.21   o 
   0   -16     6         43.56         37.20          1.46   o 
   1   -16     6        139.52        135.10          2.92   o 
   2   -16     6          5.55          5.82          1.11   o 
   3   -16     6          5.22          5.22          0.91   o 
   4   -16     6          7.14          6.22          0.72   o 
   5   -16     6          0.07          0.27          0.71   o 
   6   -16     6         17.17         16.04          1.39   o 
   7   -16     6          4.78          4.75          1.39   o 
   8   -16     6          7.56          7.10          1.38   o 
   9   -16     6         29.89         33.55          2.57   o 
  10   -16     6          1.11          2.32          2.30   o 
  -2   -15     6          3.43          3.38          1.56   o 
  -1   -15     6        104.32         96.86          2.76   o 
   0   -15     6        159.79        148.65          3.08   o 
   1   -15     6         90.31         90.88          1.91   o 
   3   -15     6          0.96          0.01          1.23   o 
   4   -15     6         95.95         93.52          3.09   o 
   5   -15     6          9.18          9.23          1.52   o 
   6   -15     6         21.25         19.17          0.99   o 
   7   -15     6          0.01          0.10          1.67   o 
   8   -15     6         23.26         21.47          1.46   o 
   9   -15     6          6.23          8.48          1.45   o 
  10   -15     6        100.22         82.27          5.81   o 
  11   -15     6          5.27          7.87          1.67   o 
  -4   -14     6         23.36         23.56          2.09   o 
  -3   -14     6         29.71         25.54          2.80   o 
  -2   -14     6        164.16        158.53          2.89   o 
  -1   -14     6         77.00         77.57          1.87   o 
   0   -14     6        159.72        152.65          2.39   o 
   1   -14     6         16.87         16.66          1.26   o 
   2   -14     6         47.51         49.06          2.51   o 
   3   -14     6        211.09        215.30          3.82   o 
   4   -14     6         22.24         17.66          1.00   o 
   5   -14     6        129.25        129.38          2.61   o 
   6   -14     6          4.62          4.13          1.19   o 
   7   -14     6         24.39         21.33          1.10   o 
  11   -14     6         29.68         30.14          2.56   o 
  12   -14     6          1.98          3.80          1.52   o 
  -5   -13     6         29.18         29.50          2.10   o 
  -3   -13     6         52.76         53.49          2.56   o 
  -2   -13     6         32.24         30.76          1.38   o 
  -1   -13     6         13.78         13.48          0.73   o 
   0   -13     6         76.94         78.10          1.69   o 
   1   -13     6         12.56         12.37          0.89   o 
   2   -13     6         21.92         22.03          1.23   o 
   3   -13     6          4.08          4.33          0.54   o 
   4   -13     6         39.60         38.23          1.50   o 
   5   -13     6          8.45          8.19          0.63   o 
   6   -13     6          0.09          0.10          0.94   o 
   7   -13     6         14.25         13.65          0.83   o 
   8   -13     6          3.62          2.47          0.66   o 
   9   -13     6         11.69         11.10          1.42   o 
  10   -13     6         24.03         20.33          2.58   o 
  11   -13     6          5.19          4.45          1.12   o 
  12   -13     6          2.26          0.40          1.27   o 
  13   -13     6          0.26          0.90          1.67   o 
  -6   -12     6          5.84          4.18          1.21   o 
  -5   -12     6         49.38         46.18          3.13   o 
  -4   -12     6         51.15         52.78          3.31   o 
  -3   -12     6         36.14         34.03          1.41   o 
  -2   -12     6         10.36         11.09          0.61   o 
  -1   -12     6          3.35          2.62          0.51   o 
   0   -12     6         50.74         52.71          1.30   o 
   1   -12     6        194.85        196.17          2.74   o 
   2   -12     6          0.57          0.18          0.78   o 
   3   -12     6         11.43         12.15          0.80   o 
   4   -12     6         12.12         11.04          1.19   o 
   5   -12     6         13.38         12.01          0.70   o 
   6   -12     6         51.29         50.23          1.52   o 
   7   -12     6         44.52         42.21          1.31   o 
   8   -12     6         31.42         30.36          1.02   o 
   9   -12     6          4.85          4.18          0.84   o 
  11   -12     6         13.20         12.30          1.60   o 
  12   -12     6          4.02          2.66          1.03   o 
  -7   -11     6         26.16         25.15          2.61   o 
  -6   -11     6         15.71         16.24          2.34   o 
  -5   -11     6         21.57         21.11          1.73   o 
  -4   -11     6         11.50         11.45          1.51   o 
  -3   -11     6         32.89         34.11          1.21   o 
  -2   -11     6         10.58         11.09          0.63   o 
  -1   -11     6         16.47         16.35          0.73   o 
   0   -11     6          1.06          0.86          0.74   o 
   1   -11     6          1.85          2.50          0.47   o 
   2   -11     6          1.90          1.81          0.51   o 
   3   -11     6        209.40        209.34          2.46   o 
   4   -11     6          9.08          9.00          1.09   o 
   6   -11     6          7.46          7.83          0.97   o 
   7   -11     6         68.84         67.55          1.27   o 
   8   -11     6         13.23         11.48          0.98   o 
  10   -11     6         10.18          7.95          1.03   o 
  11   -11     6         21.96         17.40          1.21   o 
  12   -11     6          1.65          1.29          0.96   o 
  13   -11     6         13.49         20.49          2.48   o 
  14   -11     6          0.51          1.13          1.75   o 
  -8   -10     6         14.03         13.31          2.38   o 
  -7   -10     6          3.17          3.31          1.06   o 
  -6   -10     6         17.11         19.32          1.75   o 
  -5   -10     6         33.12         32.67          1.70   o 
  -4   -10     6         60.90         61.79          1.68   o 
  -3   -10     6         32.14         31.72          0.90   o 
  -2   -10     6         60.49         59.36          1.30   o 
  -1   -10     6          1.99          1.72          0.37   o 
   0   -10     6          1.33          1.90          0.81   o 
   1   -10     6          2.54          2.74          0.56   o 
   2   -10     6         85.57         85.20          1.37   o 
   3   -10     6         19.80         19.76          0.78   o 
   4   -10     6        887.34        883.69          6.99   o 
   5   -10     6         19.69         19.69          1.00   o 
   6   -10     6         32.29         32.01          1.22   o 
   7   -10     6         27.87         28.76          1.04   o 
   8   -10     6         21.71         18.76          0.90   o 
   9   -10     6         59.34         56.61          1.73   o 
  10   -10     6          0.99          0.52          0.54   o 
  11   -10     6          8.60          7.95          1.52   o 
  12   -10     6          9.91          9.85          1.03   o 
  13   -10     6          2.40          2.71          1.23   o 
  14   -10     6          0.35          0.57          1.60   o 
  -9    -9     6          3.44          5.28          2.44   o 
  -8    -9     6          5.08          3.83          1.02   o 
  -7    -9     6         21.28         19.84          1.32   o 
  -6    -9     6         14.99         16.15          1.40   o 
  -5    -9     6          2.04          1.71          0.61   o 
  -4    -9     6         16.03         16.28          1.40   o 
  -3    -9     6         70.78         71.81          1.49   o 
  -2    -9     6        138.63        142.78          2.34   o 
  -1    -9     6          0.60          0.54          0.60   o 
   0    -9     6         14.11         14.38          0.73   o 
   1    -9     6        547.51        554.45          4.33   o 
   2    -9     6       1550.01       1549.57          9.95   o 
   3    -9     6         78.51         77.77          1.27   o 
   4    -9     6         23.85         23.16          0.73   o 
   5    -9     6          0.43          0.29          0.52   o 
   6    -9     6          1.05          1.19          0.37   o 
   7    -9     6         90.19         88.67          1.66   o 
   8    -9     6          8.88          8.35          0.50   o 
   9    -9     6          9.91          8.49          0.83   o 
  10    -9     6          0.59          1.12          0.58   o 
  11    -9     6         15.15         12.36          1.05   o 
  12    -9     6          1.11          3.06          1.57   o 
  14    -9     6          0.09          0.28          1.21   o 
 -10    -8     6         40.49         44.99          2.05   o 
  -9    -8     6          7.79          7.95          0.86   o 
  -8    -8     6         68.60         65.25          3.07   o 
  -5    -8     6         67.68         68.48          1.60   o 
  -4    -8     6         29.05         30.73          1.16   o 
  -3    -8     6        204.21        208.34          2.53   o 
  -2    -8     6         26.40         26.40          0.75   o 
  -1    -8     6         11.26         10.01          0.46   o 
   0    -8     6          8.05          9.31          0.87   o 
   1    -8     6          0.06          0.42          0.91   o 
   2    -8     6        811.17        816.26          5.53   o 
   3    -8     6         70.58         70.70          1.19   o 
   4    -8     6         31.33         29.22          0.83   o 
   5    -8     6         23.05         22.19          0.99   o 
   6    -8     6          0.70          0.45          0.47   o 
   7    -8     6         20.41         20.39          0.64   o 
   8    -8     6         74.08         73.76          1.32   o 
   9    -8     6         32.21         33.51          1.26   o 
  10    -8     6         17.05         13.79          1.12   o 
  12    -8     6         13.35         14.39          1.59   o 
  13    -8     6         10.90         11.35          1.64   o 
  14    -8     6          1.42          0.46          1.26   o 
 -10    -7     6          3.87          3.82          1.11   o 
  -9    -7     6         93.11         84.19          2.82   o 
  -8    -7     6          2.84          2.59          1.46   o 
  -7    -7     6         13.27         11.06          1.52   o 
  -6    -7     6        101.28        102.64          2.18   o 
  -5    -7     6         27.89         27.61          0.88   o 
  -4    -7     6         14.14         14.04          0.55   o 
  -3    -7     6          7.59          8.04          0.75   o 
  -2    -7     6         83.74         85.51          1.20   o 
  -1    -7     6        567.31        576.19          4.84   o 
   0    -7     6         66.87         65.75          1.17   o 
   1    -7     6         31.83         32.33          1.27   o 
   2    -7     6         26.26         28.53          0.99   o 
   3    -7     6         62.63         63.35          1.12   o 
   4    -7     6          1.14          1.24          0.28   o 
   5    -7     6          6.63          6.64          0.84   o 
   6    -7     6         95.51         92.33          1.90   o 
   7    -7     6         11.77         10.73          1.37   o 
   8    -7     6         34.16         30.66          0.77   o 
   9    -7     6         40.90         38.67          0.93   o 
  10    -7     6         47.29         46.08          2.01   o 
  11    -7     6         21.42         20.37          1.30   o 
  12    -7     6          9.54         10.62          1.01   o 
  14    -7     6          1.40          1.05          1.23   o 
 -11    -6     6         26.30         20.85          1.99   o 
 -10    -6     6         94.28         92.94          3.38   o 
  -9    -6     6         75.30         76.20          3.03   o 
  -8    -6     6         32.96         29.13          1.78   o 
  -7    -6     6          7.83          7.66          1.09   o 
  -6    -6     6          0.41          0.93          1.32   o 
  -5    -6     6          1.27          1.56          0.79   o 
  -4    -6     6         59.96         61.52          1.01   o 
  -3    -6     6         14.03         13.66          0.76   o 
  -2    -6     6         11.25         13.41          0.75   o 
  -1    -6     6        348.59        341.03          3.27   o 
   0    -6     6          1.04          0.01          0.70   o 
   1    -6     6         64.67         62.19          1.10   o 
   2    -6     6         29.54         31.08          0.62   o 
   3    -6     6       1130.30       1150.63          8.95   o 
   4    -6     6          0.23          0.30          0.66   o 
   5    -6     6         14.96         13.94          1.54   o 
   6    -6     6         26.88         48.10          2.73   o 
   7    -6     6          0.09          0.25          0.68   o 
   8    -6     6         20.39         18.85          0.65   o 
   9    -6     6         86.64         84.32          1.63   o 
  10    -6     6         74.88         74.28          2.34   o 
  11    -6     6         32.30         29.57          1.11   o 
  12    -6     6          0.00          0.46          0.76   o 
  13    -6     6          1.89          1.67          1.26   o 
  14    -6     6          0.30          2.11          1.60   o 
 -12    -5     6          0.34          0.76          1.11   o 
 -11    -5     6          0.86          0.39          0.83   o 
 -10    -5     6         39.78         38.45          1.66   o 
  -9    -5     6        128.92        127.78          2.40   o 
  -8    -5     6         55.96         60.65          2.50   o 
  -7    -5     6         28.09         25.37          1.48   o 
  -6    -5     6        169.49        172.53          2.61   o 
  -5    -5     6         13.09         12.34          0.56   o 
  -4    -5     6        144.72        141.51          1.75   o 
  -3    -5     6         21.48         21.83          0.78   o 
  -2    -5     6        234.10        232.18          2.26   o 
  -1    -5     6        274.55        275.33          2.50   o 
   0    -5     6       1972.87       1934.58         11.55   o 
   1    -5     6        216.63        212.22          1.96   o 
   2    -5     6          8.96          8.73          0.39   o 
   3    -5     6         28.26         26.72          0.74   o 
   4    -5     6          8.20          7.29          0.53   o 
   5    -5     6       3703.22       3701.61         43.77   o 
   6    -5     6         62.85         62.69          1.56   o 
   7    -5     6          6.46          6.36          1.06   o 
   9    -5     6         64.32         65.69          1.39   o 
  10    -5     6        207.81        210.82          3.03   o 
  11    -5     6          2.65          2.46          0.63   o 
  12    -5     6          1.96          1.28          1.71   o 
  14    -5     6          1.08          2.25          1.76   o 
 -12    -4     6          2.69          3.59          1.07   o 
 -11    -4     6         16.71         16.98          1.59   o 
 -10    -4     6          1.33          0.78          0.97   o 
  -9    -4     6        234.46        226.39          3.56   o 
  -8    -4     6        127.93        125.27          2.38   o 
  -7    -4     6         11.13         12.43          0.95   o 
  -6    -4     6          4.10          4.42          0.79   o 
  -5    -4     6        296.75        289.94          2.98   o 
  -4    -4     6        621.36        624.28          5.25   o 
  -3    -4     6         46.36         47.65          0.88   o 
  -2    -4     6        535.57        532.25          4.03   o 
  -1    -4     6         52.03         49.95          0.81   o 
   0    -4     6       1674.43       1651.52         11.46   o 
   1    -4     6       3009.60       2904.44         25.51   o 
   2    -4     6         15.02         14.03          0.46   o 
   3    -4     6         89.48         86.39          1.30   o 
   4    -4     6        212.83        213.28          2.68   o 
   5    -4     6        603.54        607.40          5.70   o 
   6    -4     6       1629.77       1633.85         12.43   o 
   7    -4     6        104.20        105.29          2.01   o 
   8    -4     6          1.93          3.46          6.01   o 
   9    -4     6          4.82          5.35          0.71   o 
  10    -4     6         25.54         24.50          1.61   o 
  11    -4     6          4.16          5.16          0.76   o 
  12    -4     6          4.41          3.49          0.97   o 
  13    -4     6          0.03          0.94          0.86   o 
  14    -4     6          0.01          4.70          1.88   o 
 -13    -3     6          0.81          0.65          1.74   o 
 -12    -3     6         50.24         50.03          4.16   o 
 -11    -3     6          0.39          0.58          1.10   o 
 -10    -3     6        102.47        101.41          2.96   o 
  -9    -3     6        345.06        339.78          5.92   o 
  -8    -3     6         24.96         22.72          1.08   o 
  -7    -3     6         48.85         48.64          1.45   o 
  -6    -3     6        305.26        308.23          3.27   o 
  -5    -3     6         55.21         58.89          1.07   o 
  -4    -3     6        762.09        762.15          5.10   o 
  -3    -3     6       1280.73       1276.00          7.67   o 
  -2    -3     6          0.31          0.44          0.24   o 
  -1    -3     6          2.42          2.59          0.22   o 
   0    -3     6        118.84        121.31          1.17   o 
   1    -3     6         13.62         12.22          0.33   o 
   2    -3     6        311.25        305.87          2.36   o 
   3    -3     6       1199.47       1201.27          8.25   o 
   4    -3     6        300.51        306.05          2.89   o 
   5    -3     6        195.02        196.47          2.85   o 
   6    -3     6        160.12        198.08          3.86   o 
   7    -3     6         58.96         57.40          1.12   o 
   8    -3     6         15.70         14.60          2.17   o 
   9    -3     6          5.76          7.15          0.61   o 
  10    -3     6        104.93        105.17          2.00   o 
  11    -3     6         29.07         29.10          1.39   o 
  12    -3     6         17.08         16.26          1.33   o 
  13    -3     6          2.10          1.76          1.30   o 
  14    -3     6          1.41          4.34          3.28   o 
 -13    -2     6          2.76          3.69          1.48   o 
 -12    -2     6         17.55         18.99          1.76   o 
 -11    -2     6         13.27         11.55          1.10   o 
 -10    -2     6         18.71         19.11          1.03   o 
  -9    -2     6         81.26         76.82          2.54   o 
  -8    -2     6          1.05          0.90          0.87   o 
  -7    -2     6         59.63         58.74          1.64   o 
  -6    -2     6         22.87         22.33          0.80   o 
  -5    -2     6         44.43         42.99          1.34   o 
  -4    -2     6        455.39        459.96          3.29   o 
  -3    -2     6        105.63        104.29          1.10   o 
  -2    -2     6        220.65        216.50          1.68   o 
  -1    -2     6         13.77         13.32          0.62   o 
   0    -2     6          0.44          0.69          0.19   o 
   1    -2     6          8.48          8.39          0.33   o 
   2    -2     6        785.01        792.40          4.54   o 
   3    -2     6          7.55          8.09          0.43   o 
   4    -2     6         52.47         52.92          1.03   o 
   5    -2     6         45.62         46.38          0.77   o 
   6    -2     6        147.26        147.59          1.59   o 
   7    -2     6          6.72          7.39          0.93   o 
   8    -2     6          3.62          4.13          1.92   o 
   9    -2     6         20.08         20.46          0.78   o 
  10    -2     6         93.54         95.69          2.51   o 
  11    -2     6         73.27         73.10          3.39   o 
  12    -2     6          0.67          0.69          0.79   o 
  13    -2     6          7.67          6.19          1.23   o 
 -13    -1     6          1.02          0.78          1.53   o 
 -12    -1     6         93.43         89.39          3.01   o 
 -11    -1     6         92.28         92.46          3.08   o 
 -10    -1     6          4.20          4.48          0.97   o 
  -9    -1     6         73.88         74.33          1.85   o 
  -8    -1     6          3.51          2.20          0.94   o 
  -7    -1     6        112.46        113.56          2.27   o 
  -6    -1     6         29.61         28.52          0.79   o 
  -5    -1     6         26.77         27.86          0.61   o 
  -4    -1     6         89.61         89.80          1.03   o 
  -3    -1     6       1790.35       1769.17         10.58   o 
  -2    -1     6         85.19         86.65          0.94   o 
  -1    -1     6       2969.50       2823.28         22.17   o 
   0    -1     6        121.31        120.61          1.08   o 
   1    -1     6         62.35         62.00          0.72   o 
   2    -1     6         58.42         58.81          0.89   o 
   3    -1     6         35.62         35.68          0.64   o 
   4    -1     6        955.15        957.58          8.07   o 
   5    -1     6        375.90        381.26          2.74   o 
   6    -1     6        148.01        149.31          1.73   o 
   8    -1     6         68.60         70.41          2.37   o 
   9    -1     6        461.90        476.29          5.01   o 
  10    -1     6         29.10         28.78          1.25   o 
  11    -1     6          2.74          3.39          0.66   o 
  13    -1     6         13.55         15.61          1.40   o 
 -14     0     6          0.02          4.69          3.60   o 
 -13     0     6          0.78          3.36          1.99   o 
 -12     0     6        301.52        286.55          7.08   o 
 -11     0     6         13.67         13.60          0.93   o 
 -10     0     6         69.12         68.13          2.08   o 
  -9     0     6          0.36          0.68          0.69   o 
  -8     0     6         54.93         56.16          1.40   o 
  -7     0     6        113.97        112.75          1.99   o 
  -6     0     6        231.69        227.58          2.73   o 
  -5     0     6         68.69         69.62          1.08   o 
  -4     0     6        135.99        136.48          1.26   o 
  -3     0     6        148.86        150.15          1.38   o 
  -2     0     6          5.20          5.32          0.27   o 
  -1     0     6       6791.29       6533.51         63.68   o 
   0     0     6       1549.06       1537.53          8.68   o 
   1     0     6        581.88        583.31          3.45   o 
   2     0     6        459.55        459.94          3.20   o 
   3     0     6          0.02          0.10          0.36   o 
   4     0     6       1015.64       1006.61          8.55   o 
   5     0     6         28.11         30.22          0.78   o 
   6     0     6         51.30         49.71          1.39   o 
   7     0     6          0.66          0.08          0.98   o 
   8     0     6         15.82         14.96          0.86   o 
   9     0     6        371.80        383.96          4.23   o 
  10     0     6         21.89         20.34          0.92   o 
  11     0     6         16.26         16.48          1.05   o 
  12     0     6         12.46         11.89          1.03   o 
  13     0     6          1.40          1.52          1.00   o 
 -13     1     6          3.93          5.69          1.35   o 
 -12     1     6         78.49         75.98          3.25   o 
 -11     1     6          8.82          9.46          1.04   o 
 -10     1     6         82.21         79.68          2.52   o 
  -9     1     6          1.44          0.27          1.95   o 
  -8     1     6         13.03         12.28          0.68   o 
  -7     1     6        377.08        376.59          3.99   o 
  -6     1     6         10.02          8.71          1.07   o 
  -5     1     6        572.08        573.45          4.36   o 
  -4     1     6        145.30        147.00          1.58   o 
  -3     1     6        876.62        884.74          5.22   o 
  -2     1     6          3.16          3.27          0.20   o 
  -1     1     6        664.66        691.29          4.12   o 
   0     1     6       2817.87       2685.45         16.88   o 
   1     1     6         77.80         79.52          1.05   o 
   2     1     6         30.37         29.41          0.50   o 
   3     1     6        281.58        285.96          2.07   o 
   4     1     6         79.84         79.82          1.51   o 
   5     1     6        172.83        175.95          2.02   o 
   6     1     6         28.12         26.58          1.52   o 
   7     1     6         73.55         74.39          2.02   o 
   8     1     6        221.55        230.54          2.62   o 
   9     1     6         20.15         19.54          0.99   o 
  10     1     6          2.42          1.45          0.73   o 
  11     1     6         42.78         41.83          1.75   o 
  12     1     6         26.18         28.97          1.59   o 
 -14     2     6          0.29          0.90          1.49   o 
 -13     2     6         26.90         32.49          2.14   o 
 -12     2     6          0.13          0.95          1.04   o 
 -11     2     6         12.33         11.49          1.27   o 
 -10     2     6          6.73          8.65          0.78   o 
  -9     2     6         30.87         29.05          1.46   o 
  -8     2     6        348.13        348.75          3.79   o 
  -7     2     6         46.53         46.50          1.62   o 
  -6     2     6        777.15        777.05          5.35   o 
  -5     2     6         40.75         41.03          0.80   o 
  -4     2     6          3.00          4.28          0.39   o 
  -3     2     6          6.76          6.48          0.27   o 
  -2     2     6         76.19         77.53          0.77   o 
  -1     2     6        526.91        532.93          3.78   o 
   0     2     6         27.20         27.46          0.66   o 
   1     2     6        153.99        154.71          1.29   o 
   2     2     6       1169.95       1167.64          7.67   o 
   3     2     6        489.90        490.48          3.36   o 
   4     2     6         37.47         36.00          0.78   o 
   5     2     6          4.29          3.88          0.61   o 
   6     2     6          0.04          0.43          1.02   o 
   7     2     6         27.19         27.75          0.85   o 
   8     2     6         38.01         38.61          1.13   o 
   9     2     6        109.91        110.91          2.44   o 
  10     2     6         25.46         18.90          1.27   o 
  11     2     6          2.38          5.12          1.52   o 
 -14     3     6          1.57          1.69          1.40   o 
 -13     3     6         36.93         37.94          3.31   o 
 -12     3     6         34.12         38.41          2.23   o 
 -11     3     6        167.18        172.28          3.73   o 
 -10     3     6         28.45         29.08          1.50   o 
  -9     3     6        192.87        194.79          2.65   o 
  -8     3     6        305.54        307.10          3.09   o 
  -7     3     6        243.98        241.71          2.68   o 
  -6     3     6          6.18          9.98          0.77   o 
  -5     3     6        165.93        163.89          1.86   o 
  -4     3     6        175.72        179.98          1.60   o 
  -3     3     6        911.45        921.83          5.45   o 
  -2     3     6       1641.77       1632.16          9.09   o 
  -1     3     6         20.02         20.05          0.55   o 
   0     3     6         83.93         83.35          1.23   o 
   1     3     6         26.35         26.58          0.58   o 
   2     3     6         54.77         54.24          0.98   o 
   3     3     6        170.78        172.42          1.73   o 
   4     3     6         12.66         12.93          1.02   o 
   5     3     6          0.22          2.92          1.02   o 
   6     3     6         25.35         24.24          1.05   o 
   7     3     6         18.51         17.75          0.86   o 
   8     3     6          2.57          2.60          0.55   o 
   9     3     6        124.93        129.72          2.39   o 
  10     3     6         15.36         14.73          1.65   o 
  11     3     6          1.71          0.90          0.79   o 
  12     3     6         22.25         25.69          2.82   o 
 -15     4     6          6.82          8.56          2.35   o 
 -14     4     6          6.10          5.05          1.46   o 
 -13     4     6          0.24          0.42          1.01   o 
 -12     4     6          1.50          1.46          0.79   o 
 -11     4     6         36.06         35.96          1.78   o 
 -10     4     6          3.37          5.22          0.98   o 
  -9     4     6         66.25         66.16          1.53   o 
  -8     4     6        424.21        420.18          4.13   o 
  -7     4     6        141.50        138.99          2.77   o 
  -6     4     6         11.53         11.19          0.52   o 
  -5     4     6         60.95         60.62          0.88   o 
  -4     4     6        537.87        532.98          3.63   o 
  -3     4     6        184.42        185.85          1.64   o 
  -2     4     6         44.47         44.29          0.64   o 
  -1     4     6          7.48          7.34          0.64   o 
   0     4     6         14.33         14.16          0.46   o 
   1     4     6         95.00         95.56          1.57   o 
   2     4     6        145.14        145.18          1.59   o 
   3     4     6         28.25         27.82          1.06   o 
   4     4     6          0.68          0.47          0.62   o 
   5     4     6        160.73        161.90          1.68   o 
   6     4     6        251.46        256.42          2.64   o 
   7     4     6          9.32          8.90          0.58   o 
   8     4     6          0.48          0.59          0.63   o 
   9     4     6          8.19          8.77          1.21   o 
  10     4     6          0.27          0.33          0.77   o 
  11     4     6          4.63          5.95          2.19   o 
 -15     5     6          1.56          1.72          2.70   o 
 -14     5     6          8.81          9.71          1.42   o 
 -13     5     6          0.23          0.39          1.68   o 
 -12     5     6          0.17          0.53          0.83   o 
 -11     5     6         34.11         34.62          1.32   o 
 -10     5     6          3.88          3.77          0.61   o 
  -8     5     6        203.52        200.47          2.55   o 
  -7     5     6         29.47         29.71          1.22   o 
  -6     5     6        225.90        228.23          2.25   o 
  -5     5     6          4.27          4.67          0.41   o 
  -4     5     6         13.14         13.14          0.53   o 
  -3     5     6         17.02         16.50          0.75   o 
  -2     5     6        324.05        328.97          2.55   o 
  -1     5     6        205.35        208.58          1.99   o 
   0     5     6         84.73         84.20          1.01   o 
   1     5     6         90.73         88.64          1.17   o 
   2     5     6          2.32          2.28          0.39   o 
   3     5     6        221.40        220.95          2.12   o 
   4     5     6         40.26         41.31          0.85   o 
   5     5     6         15.93         15.84          0.66   o 
   6     5     6         10.03         10.02          0.69   o 
   7     5     6          6.50          5.89          1.78   o 
   8     5     6         38.39         38.60          1.41   o 
   9     5     6          4.51          3.94          0.76   o 
  10     5     6          7.57          8.19          1.55   o 
  11     5     6          5.47          6.88          2.90   o 
 -15     6     6          1.35          1.72          1.88   o 
 -14     6     6          8.93          7.99          1.99   o 
 -13     6     6         19.76         20.88          1.58   o 
 -12     6     6         22.96         24.16          1.28   o 
 -11     6     6          7.36          5.47          0.81   o 
 -10     6     6         38.23         35.57          1.20   o 
  -9     6     6        171.83        173.68          2.65   o 
  -8     6     6        115.63        115.86          1.92   o 
  -7     6     6         51.64         50.70          1.90   o 
  -6     6     6         52.34         50.91          1.00   o 
  -5     6     6        248.37        246.42          3.08   o 
  -4     6     6       2838.06       2799.52         19.80   o 
  -3     6     6         62.61         63.05          1.00   o 
  -2     6     6       2095.95       2046.54         12.68   o 
  -1     6     6        417.61        421.47          3.54   o 
   0     6     6        406.36        409.74          3.10   o 
   1     6     6        402.51        411.69          3.30   o 
   2     6     6         54.89         55.92          1.29   o 
   3     6     6          8.79          9.11          1.11   o 
   4     6     6        113.61        112.88          1.50   o 
   5     6     6         65.73         66.78          1.35   o 
   6     6     6        196.57        201.71          2.52   o 
   7     6     6         10.19          9.93          0.78   o 
   8     6     6          6.56          5.18          0.76   o 
   9     6     6          0.00          0.72          0.97   o 
  10     6     6          1.08          1.93          1.46   o 
 -15     7     6          9.64         13.40          2.19   o 
 -14     7     6          3.30          2.72          1.22   o 
 -13     7     6          3.25          3.36          1.52   o 
 -12     7     6          2.17          1.05          0.84   o 
 -11     7     6         18.23         17.85          1.08   o 
 -10     7     6         84.54         85.18          2.33   o 
  -9     7     6         48.12         48.49          1.43   o 
  -8     7     6        568.83        576.51          5.41   o 
  -7     7     6         61.56         61.15          1.53   o 
  -6     7     6         94.97         95.27          1.49   o 
  -5     7     6        153.51        152.33          2.06   o 
  -4     7     6        612.89        605.25          4.49   o 
  -3     7     6       2528.41       2507.75         15.82   o 
  -2     7     6        131.80        133.89          1.65   o 
  -1     7     6        273.23        274.44          2.82   o 
   0     7     6        425.56        437.12          3.46   o 
   1     7     6          1.49          3.84          0.66   o 
   2     7     6        140.70        143.06          1.61   o 
   3     7     6          1.35          1.52          0.63   o 
   4     7     6         11.86         10.94          0.56   o 
   5     7     6        174.56        179.90          2.32   o 
   7     7     6         29.63         26.89          1.18   o 
   8     7     6         38.43         40.96          2.19   o 
   9     7     6         17.52         16.89          1.92   o 
 -14     8     6         15.15         18.31          1.97   o 
 -13     8     6          5.54          7.64          2.28   o 
 -12     8     6          1.82          3.18          1.43   o 
 -11     8     6          0.00          0.02          1.26   o 
 -10     8     6          7.16          6.19          0.92   o 
  -9     8     6          1.19          1.70          0.59   o 
  -8     8     6          1.82          2.16          0.80   o 
  -7     8     6        245.55        246.32          2.87   o 
  -6     8     6          5.40          4.93          0.64   o 
  -5     8     6         18.00         16.07          0.61   o 
  -4     8     6         96.90         96.09          1.26   o 
  -3     8     6         31.56         32.04          1.17   o 
  -2     8     6         13.72         14.38          1.60   o 
  -1     8     6        313.64        318.11          2.91   o 
   0     8     6         23.48         23.65          1.41   o 
   1     8     6         66.94         68.20          2.14   o 
   2     8     6          9.59         10.50          0.62   o 
   3     8     6          4.18          4.15          0.71   o 
   4     8     6         51.52         49.79          1.34   o 
   5     8     6         14.88         14.65          1.21   o 
   6     8     6          9.71          9.03          0.98   o 
   7     8     6          1.88          2.05          0.96   o 
   8     8     6          0.24          3.01          2.75   o 
 -15     9     6          3.50          6.08          2.44   o 
 -14     9     6         32.18         32.63          2.37   o 
 -13     9     6         26.81         27.72          2.02   o 
 -12     9     6          0.05          3.00          1.15   o 
 -11     9     6         20.48         19.38          1.16   o 
 -10     9     6         55.75         57.42          1.74   o 
  -9     9     6          7.12          7.58          0.70   o 
  -8     9     6         24.43         24.68          1.02   o 
  -7     9     6          0.05          0.10          0.59   o 
  -6     9     6         80.27         81.32          1.52   o 
  -5     9     6        120.54        118.59          1.59   o 
  -4     9     6          2.83          3.34          0.71   o 
  -2     9     6         24.51         22.98          1.76   o 
  -1     9     6         50.96         49.84          1.21   o 
   0     9     6          1.04          2.58          0.55   o 
   1     9     6          2.53          2.35          0.53   o 
   2     9     6         36.10         33.57          1.41   o 
   3     9     6        211.22        219.49          3.93   o 
   4     9     6         10.28         10.35          0.72   o 
   5     9     6         80.19         83.06          1.87   o 
   6     9     6          8.74          8.06          0.91   o 
   7     9     6         13.55         14.72          1.37   o 
   8     9     6         51.64         48.20          3.02   o 
 -14    10     6        112.14        126.14          6.22   o 
 -13    10     6         40.85         46.91          2.62   o 
 -12    10     6          8.19          9.05          1.67   o 
 -11    10     6         32.97         30.83          2.07   o 
 -10    10     6         31.06         30.99          1.48   o 
  -8    10     6          0.60          1.97          0.68   o 
  -7    10     6         34.15         34.12          1.07   o 
  -6    10     6          0.16          0.84          1.00   o 
  -5    10     6         66.06         68.47          1.46   o 
  -4    10     6          1.30          1.74          1.59   o 
  -3    10     6          2.45          4.10          1.07   o 
  -2    10     6         82.95         85.00          1.56   o 
  -1    10     6         49.69         52.28          1.07   o 
   0    10     6         48.58         50.01          1.78   o 
   1    10     6        296.84        303.68          4.18   o 
   2    10     6        181.57        187.85          2.62   o 
   3    10     6          0.92          2.14          0.70   o 
   4    10     6         85.79         86.08          1.92   o 
   5    10     6        106.64        106.61          2.50   o 
   6    10     6         46.27         45.09          3.29   o 
   7    10     6          8.59          8.65          2.05   o 
 -14    11     6         11.67         10.06          2.25   o 
 -12    11     6          0.64          2.82          1.46   o 
 -11    11     6          4.66          6.08          1.17   o 
 -10    11     6        142.73        142.68          3.24   o 
  -9    11     6         17.63         19.27          2.22   o 
  -8    11     6         13.22         13.51          1.04   o 
  -7    11     6          0.00          0.22          0.87   o 
  -6    11     6         14.95         14.13          1.17   o 
  -5    11     6          5.91          5.24          0.72   o 
  -4    11     6         90.48         94.17          1.78   o 
  -3    11     6          1.15          0.87          1.19   o 
  -2    11     6         66.61         64.98          2.49   o 
  -1    11     6          8.93          9.06          0.99   o 
   0    11     6       1146.72       1197.63         11.56   o 
   1    11     6        532.42        544.93          6.42   o 
   2    11     6        216.89        220.15          4.29   o 
   3    11     6          2.97          4.28          0.84   o 
   4    11     6         53.26         52.92          2.32   o 
   5    11     6         38.86         37.07          2.53   o 
   6    11     6         24.18         23.52          2.56   o 
 -14    12     6         17.04         17.69          2.24   o 
 -13    12     6         67.24         71.16          5.88   o 
 -11    12     6          1.20          4.14          2.92   o 
 -10    12     6          6.32          7.45          1.01   o 
  -9    12     6          5.39          7.15          0.98   o 
  -8    12     6         40.09         39.59          1.21   o 
  -7    12     6         93.15         99.79          3.40   o 
  -6    12     6        126.72        131.51          2.73   o 
  -5    12     6          7.41          8.66          0.98   o 
  -4    12     6         48.12         49.84          2.02   o 
  -3    12     6        191.01        199.54          3.26   o 
  -2    12     6        221.31        232.29          3.63   o 
  -1    12     6        451.81        473.61          5.92   o 
   0    12     6          8.30          9.09          0.70   o 
   1    12     6          6.17          6.80          0.76   o 
   2    12     6         10.84         10.92          0.78   o 
   3    12     6         28.49         28.65          1.17   o 
   4    12     6         59.17         59.53          1.99   o 
   5    12     6         13.86         12.51          1.02   o 
 -13    13     6         45.02         43.77          2.91   o 
 -12    13     6          5.93          2.85          2.85   o 
 -10    13     6          0.01          0.42          1.02   o 
  -9    13     6          0.27          0.01          0.88   o 
  -8    13     6          2.24          3.19          1.22   o 
  -7    13     6        120.12        120.20          2.64   o 
  -6    13     6          2.77          3.82          1.30   o 
  -5    13     6         32.88         34.72          1.34   o 
  -4    13     6          3.24          3.92          1.33   o 
  -3    13     6         83.59         88.43          1.84   o 
  -2    13     6         87.33         85.58          2.42   o 
  -1    13     6         23.55         23.84          1.57   o 
   0    13     6          0.93          1.70          0.85   o 
   1    13     6          4.08          4.38          0.67   o 
   2    13     6         12.17         13.19          0.93   o 
   3    13     6          5.46          5.81          0.73   o 
   4    13     6         29.31         35.10          4.17   o 
 -13    14     6          8.40          7.83          3.17   o 
 -12    14     6          1.22          1.68          1.68   o 
 -11    14     6         16.53         18.87          1.98   o 
 -10    14     6         11.26         14.41          1.75   o 
  -9    14     6         15.93         14.11          1.53   o 
  -8    14     6         19.14         20.60          2.46   o 
  -7    14     6         10.65         11.22          1.34   o 
  -6    14     6         40.95         43.50          2.31   o 
  -5    14     6         75.59         73.65          2.10   o 
  -4    14     6         15.21         14.87          1.26   o 
  -3    14     6          0.78          1.67          1.21   o 
  -2    14     6         16.08         16.58          1.09   o 
  -1    14     6         20.59         18.66          1.36   o 
   0    14     6          0.36          0.71          0.69   o 
   1    14     6         75.15         76.11          1.90   o 
   2    14     6          0.16          0.24          0.88   o 
   3    14     6          3.60          2.61          0.91   o 
 -12    15     6          6.52          8.08          2.71   o 
 -11    15     6          7.99         10.39          2.67   o 
 -10    15     6          2.10          3.17          1.26   o 
  -8    15     6         48.66         51.82          2.32   o 
  -7    15     6         13.67         14.85          1.52   o 
  -6    15     6         79.84         77.56          4.08   o 
  -5    15     6          4.91          5.75          2.00   o 
  -4    15     6         49.06         50.09          1.62   o 
  -3    15     6         36.63         36.80          2.95   o 
  -2    15     6         11.61         10.05          1.07   o 
  -1    15     6          9.13          9.64          1.70   o 
   0    15     6         30.41         30.31          1.33   o 
   1    15     6         60.68         64.57          3.92   o 
 -11    16     6          8.95         10.44          2.11   o 
 -10    16     6          9.71         12.63          1.45   o 
  -9    16     6         25.13         22.83          1.93   o 
  -8    16     6         17.77         17.65          1.84   o 
  -7    16     6         23.23         22.15          3.40   o 
  -6    16     6          0.91          3.41          1.71   o 
  -5    16     6         90.90         92.53          2.80   o 
  -4    16     6         17.74         15.93          1.24   o 
  -2    16     6          1.56          1.70          2.44   o 
  -1    16     6        103.45        103.72          4.37   o 
  -8    17     6        106.18        108.78          4.79   o 
  -7    17     6         15.41         17.43          2.79   o 
  -6    17     6         66.48         77.82         10.38   o 
  -5    17     6          4.72          4.18          1.75   o 
  -4    17     6          4.61          8.33          1.46   o 
   2   -17     7          0.80          1.76          0.88   o 
   3   -17     7          1.43          1.85          1.99   o 
   6   -17     7         12.14         14.71          2.74   o 
   7   -17     7          7.46          6.01          0.92   o 
   8   -17     7          4.07          6.16          0.94   o 
   0   -16     7         16.91         17.03          1.48   o 
   1   -16     7        231.44        221.86          4.04   o 
   2   -16     7          1.26          1.02          0.64   o 
   3   -16     7          1.33          1.78          1.48   o 
   4   -16     7          0.38          0.34          1.17   o 
   5   -16     7         15.10         12.41          0.99   o 
   6   -16     7         90.90         89.27          3.58   o 
   7   -16     7          1.10          0.69          0.74   o 
  10   -16     7         20.56         22.92          2.44   o 
  -2   -15     7         37.24         36.48          1.96   o 
  -1   -15     7         40.09         37.41          2.01   o 
   0   -15     7         16.39         14.00          1.50   o 
   1   -15     7          8.45          9.07          0.66   o 
   2   -15     7        151.94        149.62          3.08   o 
   3   -15     7         42.95         42.44          3.06   o 
   4   -15     7         48.15         48.22          1.83   o 
   5   -15     7          5.30          4.66          0.79   o 
   6   -15     7         38.79         34.34          2.07   o 
   7   -15     7         19.50         17.02          1.68   o 
   8   -15     7         28.47         24.55          1.84   o 
   9   -15     7          0.99          2.12          1.39   o 
  10   -15     7         16.42         14.71          1.08   o 
  11   -15     7          9.02          7.92          1.33   o 
  -4   -14     7          1.88          2.26          1.43   o 
  -3   -14     7         14.83         15.56          1.88   o 
  -2   -14     7        428.07        431.63          5.76   o 
  -1   -14     7        183.87        178.23          2.81   o 
   0   -14     7        116.44        113.42          2.07   o 
   1   -14     7          2.35          8.93          4.85   o 
   2   -14     7          2.75          4.34          1.85   o 
   3   -14     7         11.23         10.23          0.85   o 
   4   -14     7          0.30          1.04          0.80   o 
   5   -14     7          0.15          0.87          0.91   o 
   6   -14     7         15.71         13.64          1.03   o 
   7   -14     7         15.89         14.62          1.20   o 
   8   -14     7         11.46         11.25          1.04   o 
   9   -14     7          4.74          4.44          1.65   o 
  10   -14     7          0.13          1.41          1.15   o 
  11   -14     7          4.61          4.12          1.42   o 
  12   -14     7          2.52          1.94          1.48   o 
  -5   -13     7          1.68          1.91          1.54   o 
  -4   -13     7         14.49         16.61          1.83   o 
  -3   -13     7          0.12          0.63          0.71   o 
  -2   -13     7        333.51        325.04          4.19   o 
  -1   -13     7        126.17        125.57          2.21   o 
   0   -13     7         50.75         53.75          2.10   o 
   1   -13     7          0.09          0.25          0.87   o 
   2   -13     7         19.64         17.61          0.83   o 
   3   -13     7         35.04         35.03          1.64   o 
   4   -13     7         72.29         72.06          1.73   o 
   5   -13     7         37.16         37.56          1.77   o 
   6   -13     7         14.89         12.25          1.04   o 
   9   -13     7          5.04          4.35          0.71   o 
  10   -13     7          0.02          0.09          1.19   o 
  11   -13     7          0.73          0.15          0.81   o 
  12   -13     7          1.14          0.66          1.09   o 
  13   -13     7          6.72         10.23          1.42   o 
  -6   -12     7          0.17          6.09          5.19   o 
  -5   -12     7          4.57          1.98          1.46   o 
  -4   -12     7         25.22         27.67          1.70   o 
  -3   -12     7          3.31          2.10          1.17   o 
  -2   -12     7          7.81          6.85          0.83   o 
  -1   -12     7         15.05         14.78          0.75   o 
   0   -12     7         20.87         21.11          0.84   o 
   1   -12     7         57.07         57.48          1.36   o 
   2   -12     7          1.02          0.38          1.22   o 
   4   -12     7         81.38         81.91          1.67   o 
   5   -12     7         23.46         22.38          1.10   o 
   6   -12     7         17.20         15.10          0.65   o 
   7   -12     7         56.02         55.32          1.71   o 
   8   -12     7          1.94          2.39          0.50   o 
   9   -12     7          0.72          0.67          0.51   o 
  10   -12     7         51.91         46.50          1.54   o 
  11   -12     7         13.02         12.04          0.90   o 
  12   -12     7          5.03          3.17          1.09   o 
  13   -12     7          5.16          4.11          1.61   o 
  -7   -11     7          0.79          1.35          1.89   o 
  -6   -11     7          9.70         10.40          2.64   o 
  -5   -11     7          0.68          3.36          1.22   o 
  -4   -11     7         30.05         27.64          1.66   o 
  -3   -11     7          0.46          1.73          0.94   o 
  -2   -11     7         50.52         49.10          1.33   o 
  -1   -11     7        196.73        194.45          2.79   o 
   0   -11     7         32.88         33.71          0.97   o 
   1   -11     7          4.08          4.10          0.71   o 
   2   -11     7         10.00          9.86          0.63   o 
   3   -11     7        102.21        106.34          1.61   o 
   4   -11     7        508.51        508.98          4.65   o 
   5   -11     7         52.61         50.46          1.56   o 
   6   -11     7        149.15        145.09          2.32   o 
   7   -11     7        139.31        139.30          2.18   o 
   8   -11     7         12.21         10.87          0.63   o 
   9   -11     7         92.05         91.94          2.03   o 
  10   -11     7          0.21          0.24          0.80   o 
  11   -11     7          0.33          8.46          3.58   o 
  12   -11     7         14.67         13.49          1.15   o 
  13   -11     7          0.98          1.13          1.09   o 
  -8   -10     7          1.77          1.97          1.08   o 
  -7   -10     7        106.70        102.71          3.17   o 
  -6   -10     7         23.66         24.73          1.77   o 
  -5   -10     7         17.99         17.80          1.26   o 
  -4   -10     7         28.88         30.84          1.66   o 
  -3   -10     7        157.13        156.85          2.44   o 
  -2   -10     7        159.32        159.91          2.37   o 
  -1   -10     7         14.17         13.51          0.67   o 
   0   -10     7        172.08        173.09          2.34   o 
   1   -10     7        112.02        113.40          1.72   o 
   2   -10     7        536.21        540.85          5.03   o 
   3   -10     7        984.13        989.14          7.56   o 
   4   -10     7         76.76         78.94          1.26   o 
   5   -10     7         17.72         17.61          0.71   o 
   6   -10     7          7.12          7.39          0.59   o 
   7   -10     7         85.15         86.05          2.43   o 
   8   -10     7         29.77         25.58          1.01   o 
   9   -10     7         28.08         26.92          0.86   o 
  10   -10     7          2.66          2.58          0.61   o 
  11   -10     7         37.34         31.03          2.00   o 
  12   -10     7         21.57         19.48          1.49   o 
  13   -10     7         47.09         50.36          5.30   o 
  14   -10     7          8.00         16.24          2.06   o 
  -9    -9     7          0.52          0.24          2.84   o 
  -8    -9     7         53.36         51.19          3.40   o 
  -7    -9     7          0.24          0.21          1.92   o 
  -6    -9     7         35.75         36.83          2.04   o 
  -5    -9     7         17.54         17.27          0.94   o 
  -4    -9     7         91.48         89.59          1.68   o 
  -3    -9     7         28.66         26.86          1.25   o 
  -2    -9     7        150.69        150.96          2.36   o 
  -1    -9     7        113.13        115.40          1.74   o 
   0    -9     7          2.60          3.20          0.47   o 
   1    -9     7        306.88        327.15          2.95   o 
   2    -9     7        132.99        133.03          1.64   o 
   3    -9     7        216.07        216.22          2.39   o 
   4    -9     7        114.46        115.35          1.49   o 
   5    -9     7         47.92         47.89          1.04   o 
   6    -9     7        187.23        191.68          2.14   o 
   7    -9     7          2.85          1.97          0.80   o 
   8    -9     7          0.99          0.78          0.92   o 
   9    -9     7         10.51         10.77          0.62   o 
  10    -9     7          5.25          5.55          0.61   o 
  11    -9     7          2.40          1.89          0.86   o 
  13    -9     7          0.57          0.45          1.10   o 
  14    -9     7          0.18          1.81          2.46   o 
 -10    -8     7         15.68         19.19          2.64   o 
  -9    -8     7         16.61         14.90          2.08   o 
  -8    -8     7         46.20         42.37          1.92   o 
  -7    -8     7         24.10         25.49          1.91   o 
  -6    -8     7          6.53          6.30          0.96   o 
  -5    -8     7          1.94          2.18          0.74   o 
  -4    -8     7          4.31          4.15          0.93   o 
  -3    -8     7        292.65        301.06          3.22   o 
  -2    -8     7        181.04        182.36          2.26   o 
  -1    -8     7         47.40         47.81          1.20   o 
   0    -8     7         61.77         64.67          1.22   o 
   1    -8     7        183.05        181.71          2.22   o 
   2    -8     7         19.29         18.18          1.48   o 
   3    -8     7         33.27         31.50          1.24   o 
   4    -8     7         50.81         49.53          0.77   o 
   5    -8     7          0.50          0.63          0.64   o 
   6    -8     7         48.88         48.28          0.89   o 
   7    -8     7          0.84          0.81          0.55   o 
   8    -8     7        208.07        214.35          2.40   o 
   9    -8     7          1.26          0.26          0.95   o 
  10    -8     7          1.71          1.46          0.84   o 
  11    -8     7          1.85          0.90          0.85   o 
  12    -8     7          3.71          2.35          1.76   o 
  13    -8     7          0.45          0.98          1.57   o 
  14    -8     7          7.07          9.03          2.05   o 
 -10    -7     7          3.33          2.01          0.91   o 
  -9    -7     7          5.27          6.32          1.05   o 
  -8    -7     7         62.39         60.68          2.08   o 
  -7    -7     7         58.83         58.68          1.93   o 
  -6    -7     7         84.77         86.42          1.78   o 
  -5    -7     7         58.58         56.37          1.30   o 
  -4    -7     7         82.18         86.00          1.82   o 
  -3    -7     7        140.98        140.55          1.75   o 
  -2    -7     7         45.57         46.59          0.97   o 
  -1    -7     7         39.91         37.49          1.03   o 
   0    -7     7        298.13        302.75          3.35   o 
   1    -7     7        163.16        162.08          2.00   o 
   2    -7     7        172.36        165.81          2.66   o 
   3    -7     7         43.04         42.83          1.34   o 
   4    -7     7          7.68          7.42          0.59   o 
   6    -7     7         25.42         23.64          0.66   o 
   7    -7     7        652.20        684.13          5.29   o 
   8    -7     7         44.79         43.09          1.28   o 
   9    -7     7         23.51         21.69          0.80   o 
  10    -7     7          2.69          2.96          1.12   o 
  11    -7     7          0.25          0.92          1.00   o 
  12    -7     7          2.87          3.03          1.30   o 
  13    -7     7          3.96          3.99          1.00   o 
  14    -7     7          1.94          3.40          1.27   o 
 -11    -6     7          0.30          1.98          0.96   o 
 -10    -6     7         13.59         12.63          1.00   o 
  -9    -6     7         18.75         15.42          2.20   o 
  -8    -6     7        116.64        117.19          2.62   o 
  -7    -6     7        195.46        196.20          3.46   o 
  -6    -6     7         66.18         63.36          1.46   o 
  -5    -6     7          2.11          1.55          0.34   o 
  -4    -6     7        105.24        108.42          1.39   o 
  -3    -6     7        227.18        227.41          2.41   o 
  -2    -6     7        120.61        121.76          1.58   o 
   0    -6     7        186.80        182.94          1.82   o 
   1    -6     7         53.95         52.66          0.80   o 
   2    -6     7         30.45         30.07          0.72   o 
   3    -6     7        130.00        129.72          1.50   o 
   4    -6     7         16.40         17.54          1.05   o 
   5    -6     7        188.93        185.05          2.65   o 
   6    -6     7        200.19        199.93          2.68   o 
   7    -6     7          1.19          1.44          1.20   o 
   8    -6     7        287.88        294.93          3.01   o 
   9    -6     7         27.78         27.54          0.85   o 
  10    -6     7          0.00          0.18          0.72   o 
  11    -6     7         40.86         36.11          2.11   o 
  12    -6     7          1.51          1.61          0.78   o 
  13    -6     7          2.66          1.76          0.85   o 
  14    -6     7          3.58          3.03          2.25   o 
 -11    -5     7          0.19          1.25          0.93   o 
 -10    -5     7         72.82         66.74          2.08   o 
  -9    -5     7          7.78          7.84          0.99   o 
  -8    -5     7        644.83        644.81          8.59   o 
  -7    -5     7         10.57         10.20          0.86   o 
  -6    -5     7          0.37          0.44          0.40   o 
  -5    -5     7         92.46         94.12          1.35   o 
  -4    -5     7         10.24          9.52          0.69   o 
  -3    -5     7        290.93        293.41          2.81   o 
  -2    -5     7        176.62        176.21          1.98   o 
  -1    -5     7        660.51        666.03          5.61   o 
   0    -5     7        174.05        173.74          1.84   o 
   1    -5     7        114.95        114.81          1.32   o 
   2    -5     7        402.77        408.35          3.24   o 
   3    -5     7        387.53        390.21          3.63   o 
   4    -5     7         38.27         38.18          1.00   o 
   5    -5     7        155.16        157.05          2.39   o 
   6    -5     7        166.53        166.33          2.67   o 
   7    -5     7        381.59        387.30          3.71   o 
   8    -5     7          0.80          0.58          0.46   o 
   9    -5     7          0.55          0.10          0.56   o 
  10    -5     7         14.82         14.92          2.18   o 
  11    -5     7         56.40         56.99          2.08   o 
  12    -5     7         36.21         37.28          2.36   o 
  13    -5     7          1.52          1.94          1.49   o 
 -12    -4     7         76.81         76.33          6.58   o 
 -11    -4     7          4.87          3.87          1.38   o 
 -10    -4     7         58.95         54.54          2.01   o 
  -9    -4     7        119.83        113.67          3.40   o 
  -8    -4     7         18.84         17.68          1.77   o 
  -7    -4     7         22.51         22.86          1.25   o 
  -6    -4     7          0.58          0.51          0.71   o 
  -5    -4     7        132.16        133.49          2.73   o 
  -4    -4     7         55.60         54.91          1.11   o 
  -3    -4     7        122.42        121.90          1.53   o 
  -2    -4     7         30.82         31.22          0.75   o 
  -1    -4     7         30.61         31.09          0.71   o 
   0    -4     7       1090.64       1085.75          6.92   o 
   1    -4     7        228.01        234.44          2.03   o 
   2    -4     7          7.36          7.73          0.52   o 
   3    -4     7         60.26         60.74          1.04   o 
   4    -4     7          4.60          5.74          1.09   o 
   5    -4     7        245.38        249.76          3.60   o 
   6    -4     7        481.73        485.60          4.25   o 
   7    -4     7        103.68        103.09          2.12   o 
   8    -4     7          3.19          2.12          0.84   o 
   9    -4     7         53.71         53.68          1.95   o 
  10    -4     7          3.63          4.11          0.98   o 
  11    -4     7         40.57         39.52          2.08   o 
  12    -4     7          0.12          0.15          0.80   o 
  13    -4     7          2.03          0.51          0.90   o 
  14    -4     7          5.26          9.93          2.10   o 
 -12    -3     7         43.93         43.47          1.92   o 
 -11    -3     7         11.50         10.52          0.95   o 
 -10    -3     7        181.01        174.31          3.58   o 
  -9    -3     7        352.88        344.81          6.99   o 
  -8    -3     7         17.67         15.02          0.87   o 
  -7    -3     7         44.83         43.50          2.48   o 
  -6    -3     7         71.76         71.69          1.24   o 
  -5    -3     7         24.35         24.40          0.74   o 
  -4    -3     7        163.78        159.24          1.70   o 
  -3    -3     7        225.71        225.17          1.95   o 
  -2    -3     7        333.49        331.06          2.49   o 
  -1    -3     7        143.33        142.61          1.57   o 
   0    -3     7        720.77        718.66          4.27   o 
   1    -3     7        383.92        389.86          2.85   o 
   2    -3     7        965.08        969.25          6.21   o 
   3    -3     7          3.80          4.24          0.67   o 
   4    -3     7        161.18        159.24          1.89   o 
   5    -3     7         21.14         20.15          0.88   o 
   6    -3     7        734.62        735.00          6.01   o 
   7    -3     7         11.36         10.54          0.86   o 
   8    -3     7         11.03         10.39          0.71   o 
   9    -3     7          0.19          0.55          1.06   o 
  10    -3     7         88.64         88.39          2.03   o 
  11    -3     7        206.56        210.36          3.60   o 
  13    -3     7         23.35         23.14          1.87   o 
 -13    -2     7         37.71         38.92          2.51   o 
 -12    -2     7          0.38          0.34          1.28   o 
 -11    -2     7         10.57         11.40          1.36   o 
 -10    -2     7        181.90        177.64          3.17   o 
  -9    -2     7        109.34        108.28          2.30   o 
  -8    -2     7         90.33         90.18          2.48   o 
  -7    -2     7        117.01        112.02          2.25   o 
  -6    -2     7          3.59          4.26          0.53   o 
  -5    -2     7        107.00        108.86          1.68   o 
  -4    -2     7        224.22        227.50          2.01   o 
  -3    -2     7        326.87        334.23          2.60   o 
  -2    -2     7        745.69        746.29          5.77   o 
  -1    -2     7        221.46        221.25          2.24   o 
   0    -2     7          1.71          1.86          0.20   o 
   1    -2     7        110.71        111.97          1.11   o 
   2    -2     7         77.86         77.21          0.83   o 
   3    -2     7          0.78          0.69          0.50   o 
   4    -2     7         22.86         21.58          0.72   o 
   5    -2     7        335.87        334.91          2.96   o 
   6    -2     7         72.37         72.73          1.45   o 
   7    -2     7         91.60         91.14          1.73   o 
   8    -2     7          4.88          5.62          1.01   o 
   9    -2     7          3.40          3.45          0.76   o 
  10    -2     7         28.70         27.89          1.19   o 
  11    -2     7         98.99         95.53          2.15   o 
  12    -2     7          2.61          1.84          0.93   o 
  13    -2     7          1.64          2.31          0.98   o 
 -13    -1     7          0.75          0.03          1.46   o 
 -12    -1     7         19.76         13.05          1.39   o 
 -11    -1     7         76.12         73.50          2.19   o 
 -10    -1     7          2.31          2.22          0.79   o 
  -9    -1     7          1.52          0.54          1.32   o 
  -8    -1     7         52.16         54.47          1.82   o 
  -7    -1     7          0.29          0.38          0.51   o 
  -6    -1     7         82.58         82.83          2.03   o 
  -5    -1     7        352.77        354.20          2.75   o 
  -4    -1     7        555.68        550.70          3.75   o 
  -3    -1     7         34.22         32.58          0.62   o 
  -2    -1     7         14.20         14.78          0.51   o 
  -1    -1     7         14.38         14.58          0.47   o 
   0    -1     7        213.62        215.23          1.71   o 
   1    -1     7        590.40        596.05          3.63   o 
   2    -1     7        316.42        313.16          2.63   o 
   3    -1     7         88.21         88.47          1.09   o 
   4    -1     7         78.80         77.25          1.40   o 
   5    -1     7         32.60         31.01          1.09   o 
   6    -1     7        365.85        371.29          3.15   o 
   7    -1     7         19.16         20.10          1.07   o 
   8    -1     7         13.26         12.40          0.81   o 
   9    -1     7          0.33          1.10          0.53   o 
  10    -1     7          0.54          1.30          0.58   o 
  12    -1     7          0.08          0.53          0.95   o 
  13    -1     7          1.40          3.36          1.40   o 
 -14     0     7         18.94         22.83          2.41   o 
 -13     0     7         16.53         21.91          2.04   o 
 -12     0     7         81.21         82.95          3.05   o 
 -11     0     7         50.78         48.78          2.80   o 
 -10     0     7         14.07         15.15          1.58   o 
  -9     0     7          2.01          1.92          0.56   o 
  -8     0     7        202.80        207.05          3.07   o 
  -7     0     7        244.12        246.20          3.64   o 
  -6     0     7         11.85         12.97          1.17   o 
  -5     0     7        892.69        899.59          6.36   o 
  -4     0     7         25.30         25.56          0.57   o 
  -3     0     7        449.72        454.49          3.07   o 
  -2     0     7        132.96        132.45          1.20   o 
  -1     0     7         64.79         64.68          0.84   o 
   0     0     7        687.78        683.02          4.50   o 
   1     0     7        604.60        605.82          3.74   o 
   2     0     7        352.56        358.98          2.83   o 
   3     0     7          8.75          8.11          0.51   o 
   4     0     7         16.54         16.68          0.81   o 
   5     0     7         45.53         44.65          1.46   o 
   6     0     7         23.74         21.64          0.95   o 
   7     0     7          2.28          1.96          1.82   o 
   8     0     7        413.90        428.54          4.18   o 
   9     0     7         11.29         12.01          1.03   o 
  10     0     7        236.96        246.48          3.26   o 
  11     0     7          0.73          1.61          0.74   o 
  12     0     7         13.55         15.66          1.64   o 
  13     0     7          0.10          1.46          2.32   o 
 -14     1     7          0.03          1.16          1.70   o 
 -13     1     7         10.95         12.89          1.55   o 
 -12     1     7          0.31          0.59          1.52   o 
 -11     1     7        193.17        199.06          4.45   o 
 -10     1     7         35.99         31.70          1.35   o 
  -9     1     7         12.12         12.70          0.83   o 
  -8     1     7         44.88         44.58          1.27   o 
  -7     1     7         91.41         92.23          3.34   o 
  -6     1     7       5345.13       5185.91         42.81   o 
  -5     1     7        118.52        117.87          1.53   o 
  -4     1     7          0.42          0.90          0.24   o 
  -3     1     7          4.98          5.02          0.36   o 
  -2     1     7        303.44        309.26          2.20   o 
  -1     1     7       1725.74       1707.67          9.09   o 
   0     1     7       1210.55       1202.44          6.79   o 
   1     1     7        193.41        193.61          1.55   o 
   2     1     7        283.93        286.74          2.25   o 
   3     1     7          0.27          0.69          0.39   o 
   4     1     7        543.46        544.63          4.85   o 
   5     1     7         15.12         14.58          0.89   o 
   6     1     7         17.49         16.95          1.27   o 
   7     1     7         78.81         75.94          2.84   o 
   8     1     7         14.52         14.99          0.99   o 
   9     1     7         94.37         93.02          2.61   o 
  10     1     7         53.69         55.67          1.52   o 
  11     1     7          1.99          3.72          1.08   o 
  12     1     7         15.13         13.84          1.32   o 
 -13     2     7          0.00          1.43          1.27   o 
 -12     2     7          3.78          6.10          1.24   o 
 -11     2     7        116.27        119.51          2.76   o 
 -10     2     7          4.37          3.68          1.22   o 
  -9     2     7          9.39          8.28          0.62   o 
  -8     2     7        179.66        175.16          2.38   o 
  -7     2     7        172.66        174.36          2.48   o 
  -6     2     7       1509.51       1502.69          9.68   o 
  -5     2     7        527.58        529.70          3.78   o 
  -4     2     7        533.19        527.15          3.93   o 
  -3     2     7          8.34          7.92          0.30   o 
  -2     2     7         96.08         98.17          1.03   o 
  -1     2     7       1312.99       1306.73          8.07   o 
   0     2     7        199.99        198.82          2.07   o 
   1     2     7          0.44          0.87          0.28   o 
   2     2     7        374.45        376.10          2.91   o 
   3     2     7          0.59          1.18          0.29   o 
   4     2     7        383.38        387.86          3.08   o 
   5     2     7          1.46          0.92          0.96   o 
   6     2     7         85.61         88.87          1.92   o 
   7     2     7         73.82         73.88          1.29   o 
   8     2     7         48.63         48.41          1.12   o 
   9     2     7         30.62         30.94          1.31   o 
  10     2     7          6.48          7.29          1.62   o 
  11     2     7         32.48         32.98          1.36   o 
  12     2     7          0.03          0.73          0.94   o 
 -14     3     7          3.33          5.10          1.40   o 
 -13     3     7          8.18          8.89          1.74   o 
 -12     3     7          0.96          1.65          0.96   o 
 -11     3     7        178.85        180.80          3.32   o 
 -10     3     7        102.31        101.35          2.20   o 
  -9     3     7         13.89         12.51          0.91   o 
  -8     3     7          6.13          6.47          0.71   o 
  -7     3     7         12.74         11.51          1.05   o 
  -6     3     7        208.38        208.99          2.25   o 
  -5     3     7        349.12        350.27          2.89   o 
  -4     3     7         12.12         11.80          0.40   o 
  -3     3     7       1045.19       1049.38          6.34   o 
  -2     3     7        134.25        136.28          1.42   o 
  -1     3     7          3.81          3.58          0.67   o 
   0     3     7         10.30         10.23          0.56   o 
   1     3     7        350.28        356.68          2.68   o 
   2     3     7        127.77        127.72          1.57   o 
   3     3     7        154.87        155.92          1.64   o 
   4     3     7        181.93        185.68          1.87   o 
   5     3     7         27.88         30.86          1.67   o 
   6     3     7          6.23          6.66          1.48   o 
   7     3     7          9.09          8.38          0.85   o 
   8     3     7         53.37         53.87          1.36   o 
   9     3     7         53.67         57.64          1.56   o 
  10     3     7         57.70         61.95          2.66   o 
  11     3     7          0.35          0.19          0.85   o 
 -15     4     7          2.41          6.83          2.07   o 
 -14     4     7          0.00          5.87          3.51   o 
 -13     4     7          7.63          6.62          1.33   o 
 -11     4     7         37.60         36.58          1.61   o 
 -10     4     7          0.08          0.73          0.61   o 
  -9     4     7          8.93          9.07          0.69   o 
  -8     4     7         84.00         82.16          1.60   o 
  -7     4     7         20.95         18.43          0.71   o 
  -6     4     7        276.21        273.92          2.53   o 
  -5     4     7        336.85        332.08          2.68   o 
  -4     4     7         84.40         82.45          1.08   o 
  -3     4     7          0.74          0.73          0.41   o 
  -2     4     7        129.52        129.78          1.60   o 
  -1     4     7          0.17          0.76          0.54   o 
   0     4     7        384.52        384.83          3.55   o 
   1     4     7        518.58        523.48          3.68   o 
   2     4     7        269.20        272.08          2.42   o 
   3     4     7          2.93          2.86          0.72   o 
   4     4     7        128.58        128.86          1.48   o 
   5     4     7        191.17        198.79          3.18   o 
   6     4     7         44.18         43.73          1.02   o 
   7     4     7         70.95         68.02          1.67   o 
   8     4     7         87.46         88.93          1.89   o 
   9     4     7          3.84          4.30          0.68   o 
  10     4     7          1.09          1.88          1.12   o 
  11     4     7          0.42          2.01          1.92   o 
 -15     5     7          0.09          0.83          1.58   o 
 -14     5     7         28.11         31.06          2.19   o 
 -13     5     7        127.33        132.57          3.96   o 
 -12     5     7         61.21         60.49          3.35   o 
 -11     5     7          2.60          3.75          1.13   o 
 -10     5     7         14.03         14.03          1.16   o 
  -9     5     7          0.25          0.44          0.57   o 
  -8     5     7         99.85         95.69          1.67   o 
  -7     5     7         19.47         18.03          0.63   o 
  -6     5     7        237.66        236.56          2.21   o 
  -5     5     7         51.24         50.30          0.85   o 
  -4     5     7        146.69        146.63          1.61   o 
  -3     5     7       1726.48       1709.89          9.94   o 
  -2     5     7       1010.05       1011.70          7.57   o 
  -1     5     7        842.42        837.48          6.90   o 
   0     5     7         17.75         17.75          0.95   o 
   1     5     7          1.47          2.17          0.30   o 
   2     5     7        940.78        940.82          6.71   o 
   3     5     7         76.97         76.15          1.15   o 
   4     5     7         82.44         82.56          1.35   o 
   5     5     7         71.42         71.16          1.18   o 
   6     5     7         50.23         50.94          1.64   o 
   7     5     7         66.47         68.20          1.56   o 
   8     5     7          2.73          4.92          0.78   o 
   9     5     7          2.08          2.31          1.12   o 
  10     5     7          0.37          1.68          1.43   o 
 -15     6     7          8.02         10.23          2.48   o 
 -14     6     7          3.25          2.99          1.27   o 
 -13     6     7          1.75          1.18          1.99   o 
 -12     6     7         63.09         62.84          2.01   o 
 -11     6     7          3.43          3.49          1.01   o 
 -10     6     7          4.67          4.06          0.61   o 
  -9     6     7          6.94          7.92          0.76   o 
  -8     6     7          8.17          8.00          0.86   o 
  -7     6     7        154.72        153.61          1.94   o 
  -6     6     7         17.56         15.74          1.07   o 
  -5     6     7        123.26        120.40          1.45   o 
  -4     6     7         28.41         27.50          1.40   o 
  -3     6     7         94.86         93.45          1.20   o 
  -2     6     7       1986.31       1982.08         13.30   o 
  -1     6     7        322.04        323.20          4.42   o 
   0     6     7         12.62         11.90          0.72   o 
   1     6     7         26.58         28.15          1.02   o 
   2     6     7        138.33        140.20          1.53   o 
   3     6     7        137.66        140.58          1.81   o 
   4     6     7        220.21        226.69          2.37   o 
   5     6     7         21.03         20.52          1.04   o 
   6     6     7         32.04         31.66          0.96   o 
   7     6     7          2.24          4.10          1.71   o 
   8     6     7         59.63         62.59          1.88   o 
  10     6     7          2.64          4.17          2.01   o 
 -15     7     7          0.85          0.14          1.79   o 
 -14     7     7         46.17         45.34          2.25   o 
 -13     7     7         80.97         84.43          2.94   o 
 -12     7     7         36.47         34.94          1.68   o 
 -11     7     7          7.94          9.08          1.69   o 
 -10     7     7         35.42         36.64          1.25   o 
  -9     7     7         14.43         13.49          0.87   o 
  -8     7     7         13.80         12.49          0.88   o 
  -7     7     7         44.99         44.73          1.37   o 
  -6     7     7          1.85          2.21          0.89   o 
  -5     7     7         18.89         18.39          0.96   o 
  -4     7     7        136.94        136.65          1.66   o 
  -3     7     7         57.84         55.23          1.19   o 
  -2     7     7        103.97        105.21          1.85   o 
  -1     7     7         79.80         80.70          1.04   o 
   0     7     7         11.40         11.40          0.86   o 
   1     7     7        345.88        351.34          3.31   o 
   2     7     7        127.01        126.52          1.70   o 
   3     7     7          0.16          0.27          0.50   o 
   4     7     7          1.73          2.36          0.99   o 
   5     7     7          9.99          9.05          0.64   o 
   6     7     7         32.27         30.15          1.53   o 
   7     7     7          4.09          5.10          1.67   o 
   8     7     7          2.79          1.90          0.84   o 
   9     7     7          2.60          2.36          0.85   o 
 -15     8     7          2.90          3.70          1.81   o 
 -14     8     7         28.88         31.07          2.02   o 
 -13     8     7         19.37         20.52          1.61   o 
 -12     8     7          8.01         10.29          1.20   o 
 -11     8     7         30.48         28.93          1.28   o 
 -10     8     7          1.22          2.21          1.28   o 
  -9     8     7         11.43         10.31          1.41   o 
  -7     8     7          3.86          2.15          0.64   o 
  -6     8     7        218.14        215.89          2.55   o 
  -5     8     7         72.03         68.43          1.28   o 
  -4     8     7         16.08         14.71          0.91   o 
  -3     8     7         23.75         24.54          1.07   o 
  -2     8     7          0.09          0.07          1.31   o 
  -1     8     7         26.74         23.85          1.35   o 
   0     8     7          5.43          5.54          1.18   o 
   1     8     7         14.38         16.00          1.25   o 
   2     8     7        168.11        170.27          2.00   o 
   3     8     7        141.87        143.02          2.35   o 
   4     8     7         24.85         24.80          0.88   o 
   5     8     7          1.36          1.77          0.92   o 
   6     8     7         24.31         25.72          1.87   o 
   7     8     7          3.42          3.54          0.81   o 
   8     8     7         14.94         13.14          1.09   o 
 -14     9     7          6.22          7.42          2.16   o 
 -13     9     7          7.02          7.85          1.23   o 
 -12     9     7         42.96         42.97          2.21   o 
 -11     9     7          6.72          7.57          0.92   o 
 -10     9     7         20.12         18.37          1.08   o 
  -9     9     7         69.68         72.09          2.44   o 
  -8     9     7         59.08         59.39          1.37   o 
  -7     9     7        249.46        256.93          3.07   o 
  -6     9     7         39.03         37.64          1.15   o 
  -5     9     7          0.68          0.08          0.55   o 
  -4     9     7         16.20         16.29          0.65   o 
  -3     9     7         49.93         49.77          1.46   o 
  -2     9     7          3.70          5.38          0.69   o 
  -1     9     7         68.31         68.13          2.30   o 
   0     9     7          2.39          3.46          0.78   o 
   1     9     7         36.81         37.73          0.93   o 
   2     9     7        290.72        297.64          3.79   o 
   3     9     7        173.24        178.04          2.54   o 
   4     9     7          5.62          6.46          0.65   o 
   5     9     7         14.72         12.52          0.90   o 
   6     9     7         18.92         16.94          1.30   o 
   7     9     7          8.15          6.52          1.10   o 
   8     9     7          0.11          0.58          1.54   o 
 -14    10     7          2.21          2.76          1.50   o 
 -13    10     7         11.88         12.68          1.63   o 
 -12    10     7         56.08         55.51          2.46   o 
 -11    10     7         20.53         17.90          1.63   o 
 -10    10     7          4.40          1.68          2.08   o 
  -9    10     7         11.31         11.08          1.72   o 
  -8    10     7        188.30        190.42          2.71   o 
  -7    10     7         35.43         34.90          1.08   o 
  -6    10     7         28.94         26.47          1.05   o 
  -5    10     7         69.46         70.10          1.75   o 
  -4    10     7        623.80        644.02          6.41   o 
  -3    10     7        148.51        151.08          2.15   o 
  -2    10     7         38.19         39.40          0.98   o 
  -1    10     7         54.31         55.51          1.19   o 
   0    10     7        136.91        141.62          3.24   o 
   1    10     7         30.97         32.45          1.34   o 
   2    10     7          7.22          8.08          0.55   o 
   3    10     7          4.07          2.83          0.83   o 
   4    10     7         10.47          9.96          0.77   o 
   5    10     7          1.29          1.55          0.69   o 
   6    10     7          0.18          1.16          0.76   o 
   7    10     7          0.55          0.98          1.57   o 
 -14    11     7         47.67         55.21          4.26   o 
 -13    11     7         24.41         24.67          2.14   o 
 -12    11     7          0.39          1.55          1.31   o 
 -11    11     7         77.93         78.46          2.74   o 
  -9    11     7         59.11         59.11          1.75   o 
  -8    11     7          9.34          9.99          1.13   o 
  -7    11     7          2.60          1.26          0.73   o 
  -6    11     7        132.69        140.21          2.44   o 
  -5    11     7          0.01          0.26          0.98   o 
  -4    11     7          8.03          8.98          0.70   o 
  -3    11     7         11.93         11.08          0.75   o 
  -2    11     7         16.94         15.42          0.74   o 
  -1    11     7        505.97        518.72          7.99   o 
   1    11     7          0.30          0.54          0.70   o 
   2    11     7        162.31        166.95          2.74   o 
   3    11     7         12.70         10.56          0.91   o 
   4    11     7         59.76         56.94          1.82   o 
   5    11     7         53.11         55.56          1.74   o 
   6    11     7          5.60          5.13          1.63   o 
 -14    12     7          2.60          2.77          1.76   o 
 -13    12     7          5.07          3.38          1.89   o 
 -12    12     7         17.96         22.24          2.03   o 
 -11    12     7         12.38         12.94          3.22   o 
 -10    12     7        168.91        168.69          4.15   o 
  -9    12     7          9.94         11.04          0.94   o 
  -8    12     7         23.98         26.82          2.46   o 
  -7    12     7          4.66          5.04          0.68   o 
  -6    12     7          1.61          1.32          1.60   o 
  -5    12     7        304.16        307.81          4.62   o 
  -4    12     7         64.35         64.44          1.84   o 
  -3    12     7         17.62         17.11          0.89   o 
  -2    12     7          0.96          0.56          0.68   o 
  -1    12     7         96.50         96.57          2.34   o 
   0    12     7         70.83         70.43          1.63   o 
   1    12     7         36.05         35.62          1.95   o 
   2    12     7          2.36          2.18          1.58   o 
   3    12     7          0.09          1.59          0.84   o 
   5    12     7         11.62         12.54          1.66   o 
 -13    13     7         12.13         13.80          1.89   o 
 -12    13     7         10.69         10.69          1.72   o 
 -11    13     7          6.60          8.09          3.04   o 
 -10    13     7        161.57        165.05          3.54   o 
  -9    13     7         52.96         54.03          2.34   o 
  -8    13     7          4.61          6.29          1.25   o 
  -7    13     7          7.35          8.32          1.56   o 
  -6    13     7          3.48          4.58          2.06   o 
  -5    13     7         33.26         34.58          1.37   o 
  -4    13     7          0.91          0.59          0.81   o 
  -3    13     7        310.81        318.14          4.11   o 
  -2    13     7          1.96          2.54          1.03   o 
  -1    13     7         22.17         21.22          1.00   o 
   0    13     7         11.36         10.61          1.24   o 
   1    13     7         27.67         25.91          1.25   o 
   2    13     7         77.25         77.51          1.97   o 
   3    13     7         48.39         48.17          2.14   o 
   4    13     7          1.24          1.96          2.09   o 
 -11    14     7          0.96          0.93          4.62   o 
 -10    14     7          0.59          0.26          1.32   o 
  -9    14     7         10.40         11.77          2.01   o 
  -8    14     7         12.88         13.73          1.76   o 
  -7    14     7          2.09          3.05          2.06   o 
  -6    14     7         43.19         42.05          3.05   o 
  -5    14     7         33.24         34.24          1.82   o 
  -4    14     7         23.81         23.43          1.39   o 
  -3    14     7          7.11          5.50          0.90   o 
  -2    14     7         72.30         75.57          2.07   o 
  -1    14     7          9.94          9.73          1.17   o 
   0    14     7         38.17         38.32          2.53   o 
   1    14     7        126.99        126.84          2.96   o 
   2    14     7          1.15          0.11          0.83   o 
 -12    15     7         27.73         25.54          3.48   o 
 -11    15     7         19.64         25.36          4.32   o 
 -10    15     7         49.58         57.98          5.30   o 
  -9    15     7         13.71         15.76          1.64   o 
  -8    15     7          3.93          3.62          1.02   o 
  -7    15     7         18.86         19.99          1.46   o 
  -6    15     7         76.97         78.31          2.53   o 
  -5    15     7         12.46         13.20          1.24   o 
  -4    15     7         52.50         54.93          3.38   o 
  -3    15     7          0.07          0.43          1.08   o 
  -2    15     7         13.07         12.37          2.08   o 
  -1    15     7         26.76         21.66          1.54   o 
   0    15     7         24.43         25.12          1.25   o 
   1    15     7          0.26          1.73          1.83   o 
 -10    16     7          6.57          7.38          2.63   o 
  -9    16     7         71.61         76.63          2.94   o 
  -8    16     7        113.84        111.27          3.60   o 
  -7    16     7         58.17         60.88          2.33   o 
  -6    16     7         50.09         47.33          2.04   o 
  -5    16     7          0.48          0.41          1.06   o 
  -4    16     7          8.75          8.92          1.17   o 
  -3    16     7         12.59         13.87          1.19   o 
  -2    16     7         28.13         22.57          1.69   o 
  -1    16     7         11.17         11.60          1.26   o 
  -7    17     7          5.34          5.17          1.36   o 
  -6    17     7         70.43         70.01          2.84   o 
  -5    17     7          8.99          7.86          1.59   o 
   3   -17     8        132.17        130.16          2.84   o 
   4   -17     8          8.00          8.39          4.26   o 
   5   -17     8          2.88          1.72          1.00   o 
   6   -17     8         10.50         12.23          2.96   o 
   7   -17     8          0.20          1.27          1.08   o 
   0   -16     8         28.47         27.57          2.12   o 
   1   -16     8         10.20         11.74          0.96   o 
   2   -16     8        304.72        300.43          5.13   o 
   3   -16     8         11.16         11.56          1.13   o 
   4   -16     8          7.55          8.26          1.46   o 
   5   -16     8         13.26         11.11          0.99   o 
   6   -16     8          0.77          0.63          1.59   o 
   7   -16     8         22.95         18.63          1.36   o 
   8   -16     8          3.81         12.42          4.47   o 
   9   -16     8          3.29          2.09          0.84   o 
  10   -16     8          1.17          2.83          0.97   o 
  -2   -15     8          1.88          0.46          1.22   o 
  -1   -15     8         29.85         30.71          2.07   o 
   0   -15     8        193.87        186.23          3.13   o 
   1   -15     8         45.50         45.71          1.58   o 
   2   -15     8          0.13          0.64          0.84   o 
   4   -15     8         46.88         44.17          1.51   o 
   5   -15     8         98.21         97.04          3.71   o 
   6   -15     8         12.18         10.67          0.94   o 
   7   -15     8         61.89         59.62          1.70   o 
   8   -15     8          0.78          0.62          1.51   o 
   9   -15     8          2.29          2.86          0.81   o 
  10   -15     8          0.08          0.42          1.30   o 
  11   -15     8          3.03          5.06          1.46   o 
  -3   -14     8         41.46         42.99          2.48   o 
  -2   -14     8         32.07         30.28          1.52   o 
  -1   -14     8         31.03         28.35          1.60   o 
   0   -14     8          8.81         10.08          1.66   o 
   1   -14     8          1.89          1.70          2.05   o 
   2   -14     8          6.27          6.28          0.60   o 
   3   -14     8         85.29         82.84          2.05   o 
   4   -14     8          4.69          4.97          1.20   o 
   7   -14     8          0.22          1.09          0.66   o 
   8   -14     8         25.88         22.49          1.38   o 
   9   -14     8          4.37          5.06          0.78   o 
  10   -14     8          6.83          6.80          1.15   o 
  11   -14     8          3.58          2.12          1.04   o 
  12   -14     8          1.13          3.04          1.62   o 
  -5   -13     8          1.11          0.08          2.44   o 
  -4   -13     8         10.89         11.43          1.52   o 
  -3   -13     8          0.26          0.93          0.92   o 
  -2   -13     8          5.86          6.06          0.76   o 
  -1   -13     8          7.01          8.87          1.17   o 
   0   -13     8         21.70         22.52          0.97   o 
   1   -13     8          3.79          3.90          0.58   o 
   2   -13     8         29.95         29.56          1.09   o 
   3   -13     8         15.81         14.98          0.85   o 
   4   -13     8          7.29          6.73          0.72   o 
   5   -13     8         19.31         17.40          1.10   o 
   6   -13     8         36.92         36.42          1.19   o 
   7   -13     8         10.31         10.15          0.80   o 
   8   -13     8          9.03          7.98          0.66   o 
   9   -13     8          0.73          0.33          0.85   o 
  10   -13     8          1.49          0.75          0.63   o 
  11   -13     8          5.71          4.73          1.04   o 
  12   -13     8          0.02          0.13          1.12   o 
  -6   -12     8          4.70          1.86          4.24   o 
  -5   -12     8         57.81         58.12          2.76   o 
  -4   -12     8         18.87         18.91          1.25   o 
  -3   -12     8         39.65         36.58          1.23   o 
  -2   -12     8          2.77          2.37          0.99   o 
   0   -12     8          4.52          5.25          0.68   o 
   1   -12     8         50.27         50.43          1.42   o 
   2   -12     8         27.24         26.38          1.39   o 
   3   -12     8          4.68          4.55          0.45   o 
   4   -12     8         34.32         33.07          0.90   o 
   5   -12     8        222.25        220.86          2.93   o 
   6   -12     8         72.62         72.36          1.76   o 
   7   -12     8          8.67          8.90          0.58   o 
   8   -12     8          0.01          0.31          0.88   o 
   9   -12     8         49.53         49.01          2.20   o 
  10   -12     8          0.55          0.14          1.15   o 
  11   -12     8          2.41          1.07          0.75   o 
  12   -12     8          2.47          1.93          0.98   o 
  13   -12     8          4.97          5.26          1.59   o 
  -7   -11     8         84.62         75.56          3.08   o 
  -6   -11     8          5.29          4.34          1.19   o 
  -5   -11     8         65.76         65.33          2.77   o 
  -4   -11     8         19.84         20.32          1.70   o 
  -3   -11     8          0.16          0.60          0.53   o 
  -2   -11     8         10.77         10.45          0.69   o 
  -1   -11     8        144.06        142.26          2.29   o 
   0   -11     8         11.22         11.55          0.99   o 
   1   -11     8          4.77          0.69          1.48   o 
   2   -11     8          5.91          4.72          0.46   o 
   3   -11     8        349.66        348.30          3.73   o 
   4   -11     8         39.62         38.69          1.35   o 
   5   -11     8         53.40         53.18          1.09   o 
   6   -11     8        124.90        123.25          2.30   o 
   7   -11     8          3.66          3.37          0.50   o 
   8   -11     8         85.90         85.97          2.16   o 
  10   -11     8          1.51          0.03          1.43   o 
  11   -11     8         12.55         10.56          0.76   o 
  12   -11     8          2.33          1.43          0.79   o 
  13   -11     8          0.96          1.36          1.44   o 
  -8   -10     8          0.12          9.21          3.88   o 
  -7   -10     8          7.67          5.22          1.72   o 
  -6   -10     8          5.78          6.66          1.84   o 
  -5   -10     8          9.00          8.31          0.91   o 
  -4   -10     8         18.41         18.21          1.25   o 
  -2   -10     8         94.98         95.73          2.74   o 
  -1   -10     8        347.80        355.99          4.70   o 
   0   -10     8         49.55         50.80          1.32   o 
   1   -10     8          1.44          1.79          0.77   o 
   2   -10     8         23.97         23.73          0.75   o 
   3   -10     8         85.52         84.63          1.52   o 
   4   -10     8        785.18        793.40          6.53   o 
   5   -10     8          3.59          4.37          0.58   o 
   6   -10     8          0.54          1.81          0.88   o 
   7   -10     8          1.13          1.09          0.44   o 
   8   -10     8          1.57          2.30          1.00   o 
   9   -10     8         19.45         17.88          0.93   o 
  10   -10     8         30.83         27.95          1.54   o 
  11   -10     8          5.76          3.62          1.05   o 
  12   -10     8          0.94          0.12          0.73   o 
  13   -10     8          9.04         10.53          1.72   o 
  -9    -9     8          7.65          9.02          1.28   o 
  -8    -9     8         40.59         36.30          2.35   o 
  -7    -9     8         88.53         87.94          4.47   o 
  -6    -9     8        204.50        207.81          4.35   o 
  -5    -9     8         59.12         55.63          1.63   o 
  -4    -9     8         11.69         10.97          0.66   o 
  -3    -9     8         17.96         16.63          0.74   o 
  -2    -9     8         13.44         12.99          0.76   o 
  -1    -9     8         26.60         26.04          0.70   o 
   0    -9     8         27.81         27.22          0.72   o 
   1    -9     8        233.91        237.95          2.68   o 
   2    -9     8        122.87        121.72          1.93   o 
   3    -9     8         37.74         38.20          1.01   o 
   4    -9     8        118.88        120.57          1.55   o 
   5    -9     8        150.93        154.78          2.29   o 
   6    -9     8          0.08          0.11          0.59   o 
   7    -9     8          3.85          3.45          0.56   o 
   8    -9     8         15.61         13.78          0.77   o 
   9    -9     8          5.47          4.12          1.45   o 
  10    -9     8         12.44         10.26          0.75   o 
  11    -9     8          2.27          2.14          1.16   o 
  12    -9     8          4.70          4.18          0.87   o 
  13    -9     8          0.00          0.90          1.22   o 
  14    -9     8          3.30          3.98          1.45   o 
  -8    -8     8         50.10         48.12          2.09   o 
  -7    -8     8         93.60         92.88          3.81   o 
  -6    -8     8         25.98         25.22          1.10   o 
  -5    -8     8          7.91          8.85          0.75   o 
  -4    -8     8        114.78        113.43          2.10   o 
  -3    -8     8         29.52         29.29          1.31   o 
  -2    -8     8         68.64         70.52          1.27   o 
  -1    -8     8          0.66          0.95          0.33   o 
   0    -8     8        121.60        120.42          1.56   o 
   1    -8     8         48.00         47.74          0.93   o 
   2    -8     8         50.21         49.57          0.87   o 
   3    -8     8         12.14         12.38          0.46   o 
   4    -8     8          0.67          1.73          0.38   o 
   5    -8     8         53.42         54.19          0.94   o 
   6    -8     8          4.58          4.79          0.62   o 
   7    -8     8         51.51         50.19          1.00   o 
   8    -8     8          6.52          7.81          0.67   o 
   9    -8     8          0.06          0.25          0.46   o 
  10    -8     8          3.36          2.64          0.55   o 
  11    -8     8         49.05         41.16          1.35   o 
  12    -8     8         30.04         28.51          1.33   o 
  13    -8     8         23.16         20.92          2.84   o 
  14    -8     8          1.14          1.49          1.69   o 
 -10    -7     8         35.27         27.94          2.89   o 
  -9    -7     8         15.35         13.66          1.26   o 
  -8    -7     8        178.35        175.09          4.50   o 
  -7    -7     8         67.22         69.33          2.39   o 
  -6    -7     8          5.96          4.79          0.65   o 
  -5    -7     8         49.52         49.92          1.18   o 
  -4    -7     8          9.14          9.30          0.57   o 
  -3    -7     8        387.62        389.47          3.50   o 
  -2    -7     8         10.99          9.71          0.73   o 
  -1    -7     8         35.45         34.27          0.91   o 
   0    -7     8         48.27         48.67          0.99   o 
   1    -7     8         10.61          9.52          0.44   o 
   2    -7     8        205.11        203.04          1.87   o 
   3    -7     8         36.71         34.33          0.67   o 
   4    -7     8         83.05         79.87          1.20   o 
   5    -7     8         60.35         58.30          1.42   o 
   6    -7     8         19.59         17.90          0.74   o 
   7    -7     8        429.90        445.63          3.96   o 
   8    -7     8         16.96         15.39          1.05   o 
   9    -7     8          9.10          8.60          0.92   o 
  10    -7     8          8.98          7.20          1.94   o 
  11    -7     8         45.46         42.61          2.27   o 
  12    -7     8         74.28         70.28          1.86   o 
  13    -7     8          3.00          3.14          1.12   o 
  14    -7     8          6.61          9.95          1.31   o 
 -11    -6     8         20.23         20.74          2.39   o 
 -10    -6     8         52.45         46.55          3.51   o 
  -9    -6     8         10.16          8.16          1.27   o 
  -8    -6     8         47.36         46.57          2.21   o 
  -7    -6     8        158.21        164.42          3.14   o 
  -6    -6     8        209.83        204.46          2.81   o 
  -5    -6     8         31.92         30.40          0.78   o 
  -4    -6     8         53.79         54.22          1.06   o 
  -3    -6     8        508.49        511.54          3.91   o 
  -2    -6     8          0.40          0.72          0.86   o 
  -1    -6     8         20.43         19.97          0.67   o 
   0    -6     8         15.46         14.08          0.71   o 
   1    -6     8         10.98         11.01          0.50   o 
   2    -6     8       2193.92       2181.41         16.23   o 
   3    -6     8         53.53         53.95          1.38   o 
   4    -6     8         15.40         14.39          1.52   o 
   5    -6     8          0.87          0.63          0.31   o 
   6    -6     8          0.05          0.35          0.46   o 
   7    -6     8       1337.16       1352.60         10.07   o 
   8    -6     8         78.31         76.33          1.38   o 
   9    -6     8          3.61          3.06          0.66   o 
  10    -6     8          7.64          6.71          0.78   o 
  11    -6     8          9.72          8.89          0.94   o 
  12    -6     8         63.21         64.38          3.61   o 
  13    -6     8          1.17          1.23          0.91   o 
  14    -6     8          0.58          2.28          1.16   o 
 -11    -5     8         31.64         28.10          1.69   o 
 -10    -5     8         48.18         43.17          4.27   o 
  -9    -5     8         62.27         57.30          3.98   o 
  -8    -5     8          4.91          7.08          1.23   o 
  -7    -5     8        629.13        625.10          6.82   o 
  -6    -5     8         21.38         22.30          0.77   o 
  -5    -5     8        248.13        253.87          2.61   o 
  -4    -5     8         92.34         92.01          1.22   o 
  -3    -5     8         75.34         73.03          1.43   o 
  -2    -5     8        876.97        879.67          6.63   o 
  -1    -5     8        523.46        529.25          3.82   o 
   0    -5     8        262.13        264.91          2.38   o 
   1    -5     8        106.11        105.56          1.25   o 
   2    -5     8        211.71        213.49          1.98   o 
   3    -5     8        350.41        349.78          3.53   o 
   4    -5     8         76.82         77.44          1.69   o 
   5    -5     8        173.42        171.86          2.20   o 
   6    -5     8         51.93         50.51          1.32   o 
   7    -5     8         23.95         23.57          1.00   o 
   8    -5     8        127.81        128.47          1.87   o 
   9    -5     8        138.73        138.18          2.17   o 
  10    -5     8          5.90          6.44          0.57   o 
  11    -5     8          0.06          0.67          0.71   o 
  12    -5     8          3.65          4.64          1.04   o 
  13    -5     8         14.24         13.20          1.54   o 
  14    -5     8          0.09          1.04          1.34   o 
 -12    -4     8          3.22          2.86          1.05   o 
 -11    -4     8          7.18          7.58          0.99   o 
 -10    -4     8         77.87         77.57          2.90   o 
  -9    -4     8          3.55          2.54          1.08   o 
  -8    -4     8         11.14         10.91          0.91   o 
  -7    -4     8         72.34         70.96          1.82   o 
  -6    -4     8          7.51          8.24          0.73   o 
  -5    -4     8         72.22         70.50          1.44   o 
  -4    -4     8         49.87         48.33          0.98   o 
  -3    -4     8         15.42         14.73          0.55   o 
  -2    -4     8         17.91         18.53          0.57   o 
  -1    -4     8          5.31          5.06          0.34   o 
   0    -4     8         29.14         31.30          0.67   o 
   1    -4     8         31.79         30.84          0.64   o 
   2    -4     8        118.21        117.92          1.36   o 
   3    -4     8         53.47         52.69          1.18   o 
   4    -4     8          0.94          1.26          0.52   o 
   5    -4     8         92.40         91.49          1.54   o 
   6    -4     8         75.58         77.15          1.73   o 
   7    -4     8         70.23         68.09          1.53   o 
   8    -4     8         20.37         21.76          0.78   o 
   9    -4     8          8.06          7.19          0.98   o 
  10    -4     8         26.14         26.35          1.03   o 
  11    -4     8          1.22          1.29          0.99   o 
  12    -4     8         83.03         87.09          3.20   o 
  13    -4     8         13.24         12.65          2.39   o 
 -12    -3     8         41.42         40.22          2.14   o 
 -11    -3     8          1.30          1.99          0.95   o 
 -10    -3     8         86.39         84.14          3.18   o 
  -9    -3     8         74.57         77.62          2.74   o 
  -7    -3     8         40.94         43.27          1.52   o 
  -6    -3     8         64.03         65.83          1.16   o 
  -5    -3     8        106.42        110.46          2.17   o 
  -4    -3     8         16.24         15.72          0.57   o 
  -3    -3     8         38.31         37.58          0.77   o 
  -2    -3     8        265.45        270.16          2.64   o 
  -1    -3     8        596.55        608.82          4.84   o 
   0    -3     8        359.93        364.56          3.29   o 
   1    -3     8        158.03        160.35          1.59   o 
   2    -3     8        114.21        112.26          1.20   o 
   3    -3     8          7.53          7.88          0.74   o 
   4    -3     8        304.72        303.60          2.81   o 
   5    -3     8         18.51         19.07          1.25   o 
   6    -3     8          2.25          1.99          0.55   o 
   7    -3     8          1.83          0.98          1.28   o 
   8    -3     8         44.96         44.46          1.30   o 
   9    -3     8         30.67         29.97          1.10   o 
  10    -3     8         13.38         12.74          1.48   o 
  11    -3     8         92.42         94.97          2.10   o 
  12    -3     8         22.55         22.21          1.27   o 
  13    -3     8          6.56          8.40          1.54   o 
 -13    -2     8         23.78         20.82          2.29   o 
 -12    -2     8         11.51          9.50          1.12   o 
 -11    -2     8          0.76          2.00          1.84   o 
 -10    -2     8        496.62        503.31          6.82   o 
  -9    -2     8         40.15         37.75          1.41   o 
  -8    -2     8          2.49          1.91          1.52   o 
  -7    -2     8         46.40         43.19          1.41   o 
  -6    -2     8        302.57        304.68          3.20   o 
  -5    -2     8        151.91        153.14          1.79   o 
  -4    -2     8         47.65         50.83          1.08   o 
  -3    -2     8        100.07        102.96          1.08   o 
  -2    -2     8          6.16          6.25          0.42   o 
  -1    -2     8        335.47        337.02          2.72   o 
   0    -2     8          1.26          2.61          0.34   o 
   1    -2     8         86.68         88.01          1.02   o 
   2    -2     8          2.02          2.04          0.32   o 
   3    -2     8         17.23         18.00          0.93   o 
   4    -2     8        230.52        230.46          2.71   o 
   5    -2     8         34.32         31.65          0.99   o 
   6    -2     8        278.65        277.27          2.49   o 
   7    -2     8         43.83         40.55          0.84   o 
   8    -2     8        100.63        103.18          1.74   o 
   9    -2     8          1.54          0.46          0.57   o 
  10    -2     8        185.83        193.23          2.97   o 
  11    -2     8        142.79        146.72          2.84   o 
  12    -2     8          3.99          2.31          0.86   o 
  13    -2     8          0.38          9.50          4.11   o 
 -13    -1     8         82.04         79.87          3.39   o 
 -12    -1     8         12.00         12.18          1.49   o 
 -11    -1     8          1.88          0.46          1.61   o 
 -10    -1     8        227.86        221.52          4.27   o 
  -9    -1     8         36.40         34.23          1.32   o 
  -8    -1     8         49.02         50.15          1.84   o 
  -7    -1     8          1.53          2.70          0.60   o 
  -6    -1     8        109.58        110.77          1.93   o 
  -5    -1     8        190.38        192.58          1.78   o 
  -4    -1     8       1112.61       1124.20          6.59   o 
  -3    -1     8          3.61          3.58          0.31   o 
  -2    -1     8         63.96         65.11          0.92   o 
  -1    -1     8         44.65         44.55          0.74   o 
   0    -1     8          6.33          5.91          0.27   o 
   1    -1     8       3722.41       3633.63         32.02   o 
   2    -1     8       1005.60       1000.21          6.60   o 
   3    -1     8        238.97        239.95          2.22   o 
   4    -1     8         23.13         20.80          0.74   o 
   5    -1     8         42.48         44.23          1.46   o 
   6    -1     8        399.29        400.92          3.73   o 
   7    -1     8         53.13         54.66          2.01   o 
   8    -1     8          6.94          7.01          0.50   o 
   9    -1     8          3.71          4.68          0.94   o 
  10    -1     8         41.91         41.86          2.17   o 
  11    -1     8         53.91         54.19          1.61   o 
  12    -1     8          0.94          1.18          0.91   o 
  13    -1     8         31.29         38.11          3.42   o 
 -14     0     8          9.39         11.46          2.01   o 
 -13     0     8          9.71         10.61          1.73   o 
 -12     0     8          0.20          0.65          1.19   o 
 -11     0     8         25.73         22.33          2.02   o 
 -10     0     8        155.63        152.16          3.82   o 
  -9     0     8          0.77          1.38          0.69   o 
  -8     0     8         36.44         40.16          1.62   o 
  -7     0     8         72.05         75.71          1.56   o 
  -6     0     8        249.74        246.40          2.62   o 
  -5     0     8        256.87        261.52          2.27   o 
  -4     0     8        524.50        537.70          3.79   o 
  -3     0     8         30.81         31.52          0.58   o 
  -2     0     8         32.28         32.55          0.62   o 
  -1     0     8        678.82        679.02          4.13   o 
   0     0     8         26.65         27.95          0.54   o 
   1     0     8        481.14        478.61          3.25   o 
   2     0     8          0.05          1.21          0.53   o 
   3     0     8         20.67         19.35          0.64   o 
   4     0     8        249.80        250.51          2.39   o 
   5     0     8         35.05         33.26          1.07   o 
   6     0     8        146.31        150.09          1.75   o 
   7     0     8         68.22         67.69          1.19   o 
   8     0     8          2.94          2.05          0.86   o 
   9     0     8        190.35        192.84          2.63   o 
  10     0     8         52.36         51.86          1.31   o 
  11     0     8         53.66         51.38          1.90   o 
  12     0     8          3.65          4.61          0.94   o 
 -13     1     8         14.27         17.08          1.71   o 
 -12     1     8         13.04         14.01          1.70   o 
 -11     1     8          5.99          6.36          0.87   o 
 -10     1     8         84.37         84.05          2.36   o 
  -9     1     8        119.67        118.39          2.18   o 
  -8     1     8        133.14        136.17          2.64   o 
  -7     1     8         31.23         30.62          1.29   o 
  -6     1     8        113.16        114.01          1.64   o 
  -5     1     8        277.36        272.72          2.59   o 
  -4     1     8        336.08        333.62          2.66   o 
  -3     1     8        170.19        172.13          1.66   o 
  -2     1     8         79.57         83.83          0.92   o 
  -1     1     8        486.29        492.51          3.16   o 
   0     1     8        333.61        339.08          2.52   o 
   1     1     8         51.34         51.27          0.69   o 
   2     1     8         17.51         18.19          0.77   o 
   3     1     8        190.30        185.95          2.09   o 
   4     1     8        182.36        180.37          2.04   o 
   5     1     8        124.98        124.65          1.83   o 
   6     1     8         79.84         79.74          1.16   o 
   7     1     8         12.00         11.07          0.58   o 
   8     1     8         16.55         17.49          1.19   o 
   9     1     8         16.83         16.67          1.06   o 
  10     1     8          2.61          2.39          0.75   o 
  11     1     8         55.75         57.99          1.86   o 
  12     1     8         17.50         16.77          1.36   o 
 -14     2     8          1.20          3.61          1.93   o 
 -13     2     8         28.05         27.02          2.12   o 
 -12     2     8         10.94         13.09          1.42   o 
 -11     2     8         24.39         24.79          1.32   o 
 -10     2     8          0.84          0.46          0.92   o 
  -9     2     8        193.14        192.27          3.05   o 
  -8     2     8         12.52         11.95          1.02   o 
  -7     2     8         86.04         86.55          1.37   o 
  -6     2     8        689.44        691.02          5.73   o 
  -5     2     8         66.03         68.41          1.12   o 
  -4     2     8         51.66         50.54          0.83   o 
  -3     2     8         18.57         18.96          0.41   o 
  -2     2     8        954.42        974.90          5.66   o 
  -1     2     8        707.99        713.99          5.10   o 
   0     2     8        767.85        773.02          6.09   o 
   1     2     8        133.29        135.39          1.27   o 
   2     2     8          0.02          0.14          0.27   o 
   4     2     8        255.52        252.45          2.40   o 
   5     2     8          1.13          1.06          0.54   o 
   6     2     8          0.49          0.32          1.92   o 
   7     2     8          5.10          5.61          0.44   o 
   8     2     8         47.70         47.05          1.26   o 
   9     2     8         73.70         72.32          1.70   o 
  10     2     8         20.26         20.97          2.29   o 
  11     2     8         18.68         17.87          1.27   o 
  12     2     8          0.02          0.10          1.05   o 
 -14     3     8          0.05          4.60          3.64   o 
 -13     3     8          8.77          9.57          1.44   o 
 -12     3     8         12.61         16.12          1.54   o 
 -11     3     8          1.47          1.88          1.30   o 
 -10     3     8         10.65         11.14          0.84   o 
  -9     3     8         19.78         20.06          1.00   o 
  -8     3     8         98.39         94.77          1.69   o 
  -7     3     8        269.86        266.11          3.17   o 
  -6     3     8         48.74         46.57          0.97   o 
  -5     3     8        186.17        187.16          1.82   o 
  -4     3     8        258.67        256.70          2.23   o 
  -3     3     8          4.21          4.31          0.28   o 
  -2     3     8          0.45          0.78          0.51   o 
  -1     3     8        211.44        210.81          2.30   o 
   0     3     8         92.48         91.97          1.56   o 
   1     3     8        268.15        265.86          2.65   o 
   2     3     8        142.51        142.86          1.57   o 
   3     3     8         34.58         33.61          0.80   o 
   4     3     8         63.50         64.02          1.15   o 
   5     3     8        152.75        154.55          2.10   o 
   7     3     8         54.41         53.51          1.66   o 
   8     3     8         22.30         20.08          0.93   o 
   9     3     8          0.05          0.70          0.77   o 
  10     3     8          7.31          7.79          0.91   o 
 -13     4     8          8.63          9.12          1.89   o 
 -12     4     8         19.69         22.51          1.74   o 
 -11     4     8         54.46         56.59          1.72   o 
 -10     4     8         33.82         34.15          1.24   o 
  -9     4     8          0.92          0.72          0.74   o 
  -8     4     8          5.81          5.69          0.52   o 
  -7     4     8        136.52        133.32          1.97   o 
  -6     4     8        116.84        116.56          1.40   o 
  -5     4     8         44.40         43.87          0.80   o 
  -4     4     8        209.85        214.22          1.94   o 
  -3     4     8          7.45          7.41          0.34   o 
  -2     4     8        125.93        128.33          1.81   o 
  -1     4     8          0.02          0.13          0.70   o 
   0     4     8       1381.58       1365.74          9.75   o 
   2     4     8        277.77        279.46          2.61   o 
   3     4     8        383.91        390.25          2.82   o 
   4     4     8         61.97         63.42          1.32   o 
   5     4     8         22.62         23.68          1.30   o 
   6     4     8          8.75          9.90          1.05   o 
   7     4     8          1.29          1.13          0.54   o 
   8     4     8          0.00          1.06          0.95   o 
   9     4     8         12.27         12.78          1.04   o 
  10     4     8          7.76          8.49          1.33   o 
  11     4     8          2.35          2.91          1.10   o 
 -15     5     8          1.22          4.10          1.71   o 
 -14     5     8          0.46          0.35          1.26   o 
 -13     5     8          2.83          1.86          1.36   o 
 -12     5     8         94.23         95.21          3.56   o 
 -11     5     8         85.00         84.69          2.11   o 
 -10     5     8          8.66          9.61          0.98   o 
  -9     5     8         14.01         11.82          0.77   o 
  -8     5     8        114.43        111.22          1.91   o 
  -7     5     8         49.00         49.10          1.00   o 
  -6     5     8         94.13         92.72          1.33   o 
  -5     5     8          6.63          5.59          0.42   o 
  -4     5     8         39.26         39.47          0.83   o 
  -3     5     8        168.20        166.43          1.61   o 
  -2     5     8       4463.80       4318.09         43.95   o 
  -1     5     8       1478.23       1477.21         14.32   o 
   0     5     8        764.73        757.32          5.95   o 
   1     5     8        139.78        139.09          1.93   o 
   2     5     8          0.27          0.27          0.71   o 
   3     5     8         26.48         26.02          0.83   o 
   4     5     8        175.97        179.31          2.74   o 
   5     5     8          2.52          2.11          0.63   o 
   6     5     8          1.22          0.24          0.45   o 
   7     5     8         85.02         86.54          2.64   o 
   8     5     8         99.74        101.52          2.18   o 
   9     5     8          0.70          0.81          0.89   o 
  10     5     8         11.95         12.19          1.86   o 
 -15     6     8          0.01          0.09          1.71   o 
 -14     6     8          0.09          4.03          1.79   o 
 -13     6     8          0.39          1.49          1.20   o 
 -11     6     8         36.57         38.05          2.10   o 
 -10     6     8          5.58          5.38          0.88   o 
  -9     6     8         11.39         10.83          0.78   o 
  -8     6     8        185.19        184.11          2.69   o 
  -7     6     8         48.34         47.54          1.07   o 
  -6     6     8        294.72        300.46          2.96   o 
  -5     6     8        223.10        221.92          2.21   o 
  -4     6     8        224.53        223.74          2.19   o 
  -3     6     8        645.41        648.14          5.32   o 
  -2     6     8        130.18        127.77          2.06   o 
  -1     6     8        439.53        439.33          4.39   o 
   0     6     8         19.23         19.11          0.83   o 
   1     6     8        153.41        150.47          1.63   o 
   2     6     8        100.32         99.10          1.68   o 
   3     6     8         46.19         46.72          1.02   o 
   4     6     8          0.46          0.45          0.71   o 
   6     6     8         10.00          8.92          0.74   o 
   7     6     8         33.28         31.91          1.32   o 
   8     6     8          0.04          0.14          1.72   o 
   9     6     8         12.45         12.43          0.98   o 
  10     6     8          9.12         10.84          1.72   o 
 -15     7     8         30.22         36.47          3.53   o 
 -14     7     8          6.10          9.22          1.33   o 
 -13     7     8          5.84          3.80          1.26   o 
 -12     7     8         29.28         26.99          1.76   o 
 -11     7     8         23.42         24.03          1.55   o 
 -10     7     8          3.16          3.82          0.93   o 
  -9     7     8         43.16         39.84          1.33   o 
  -8     7     8         38.72         37.98          1.09   o 
  -7     7     8         41.39         41.15          1.29   o 
  -6     7     8          2.71          2.69          0.54   o 
  -5     7     8          7.86          5.43          1.22   o 
  -4     7     8          5.71          6.61          0.74   o 
  -3     7     8        191.46        188.72          2.35   o 
  -2     7     8          2.83          2.89          0.69   o 
  -1     7     8         33.48         34.24          1.78   o 
   0     7     8         22.44         23.61          0.80   o 
   1     7     8         95.40         93.95          1.44   o 
   2     7     8         11.40         10.61          1.21   o 
   3     7     8         16.00         15.78          0.85   o 
   4     7     8        114.55        114.00          2.16   o 
   5     7     8         46.20         46.94          1.29   o 
   6     7     8          5.45          6.94          1.35   o 
   7     7     8          8.76          8.58          0.71   o 
   8     7     8          4.73          4.47          0.85   o 
   9     7     8          1.10          0.85          1.17   o 
 -15     8     8          2.36          6.24          1.81   o 
 -14     8     8         24.49         27.24          1.96   o 
 -13     8     8         53.69         54.83          2.26   o 
 -12     8     8         89.64         91.14          2.87   o 
 -11     8     8          0.06          1.70          0.89   o 
 -10     8     8         20.07         19.09          1.16   o 
  -9     8     8          3.31          2.92          0.84   o 
  -8     8     8        126.83        128.12          2.11   o 
  -7     8     8          9.65         10.31          1.10   o 
  -6     8     8          0.64          0.83          0.52   o 
  -5     8     8         52.80         52.24          1.71   o 
  -4     8     8        118.68        117.69          1.61   o 
  -3     8     8         11.56         11.03          0.65   o 
  -2     8     8        129.05        124.82          1.97   o 
  -1     8     8         97.05         94.57          1.92   o 
   0     8     8         14.18         17.35          0.88   o 
   1     8     8         56.19         56.43          2.73   o 
   2     8     8          4.80          4.35          0.83   o 
   3     8     8        125.87        133.94          2.98   o 
   4     8     8          0.15          0.85          0.64   o 
   5     8     8          6.77          4.69          0.80   o 
   6     8     8         17.94         16.03          1.55   o 
   7     8     8        145.43        148.90          3.31   o 
   8     8     8          9.11         10.44          1.06   o 
 -14     9     8          1.19          1.10          1.54   o 
 -12     9     8        143.83        139.57          3.95   o 
 -11     9     8         39.85         40.36          2.63   o 
  -9     9     8         49.58         51.94          1.50   o 
  -8     9     8        117.00        123.30          2.16   o 
  -7     9     8          2.16          1.83          0.59   o 
  -5     9     8         11.27         11.22          0.80   o 
  -4     9     8          1.04          0.52          0.79   o 
  -2     9     8         49.12         50.49          1.53   o 
  -1     9     8          6.49          7.48          1.24   o 
   0     9     8         77.56         77.73          1.49   o 
   1     9     8        421.46        433.62          4.29   o 
   2     9     8        297.69        304.47          3.53   o 
   3     9     8        474.53        483.93          5.08   o 
   4     9     8         30.41         27.56          2.10   o 
   5     9     8          2.97          3.28          1.12   o 
   6     9     8         31.07         29.26          2.06   o 
   7     9     8         33.16         35.29          2.48   o 
 -14    10     8         31.54         33.13          2.53   o 
 -13    10     8         34.44         34.97          2.35   o 
 -12    10     8         26.20         23.73          2.53   o 
 -11    10     8          2.04          2.17          1.48   o 
 -10    10     8         10.34         11.33          1.60   o
[truncated: 477,122 more chars]
